# Supplementary material for: Molecular and Evolutionary Characteristics of Chicken Parvovirus (ChPV) Genomes Detected in Chickens with Runting–Stunting Syndrome
Source: Viruses. 2024 Aug 30;16(9):1389. doi: 10.3390/v16091389 (PMC11436221; doi:10.3390/v16091389)
Supplement: Supplementary file 1 [file viruses-16-01389-s001.zip]

Archive with 2 entries (2 files):
- viruses-3078631-supplementary figure S1.pdf
- viruses-3078631-supplementary tables.xlsx
