# Supplementary material for: Molecular and Evolutionary Characteristics of Chicken Parvovirus (ChPV) Genomes Detected in Chickens with Runting–Stunting Syndrome
Source: Viruses. 2024 Aug 30;16(9):1389. doi: 10.3390/v16091389 (PMC11436221; doi:10.3390/v16091389)
Supplement: Supplementary file 1 [file viruses-16-01389-s001.zip › viruses-3078631-supplementary tables.xlsx]

## Sheet: Table S1
Table S1. Assembled and filtered reads only corresponding to viruses.
Family	Genus	Species	E-value	Hits	Percentage
Parvoviridae	Aveparvovirus	Galliform_aveparvovirus_1	5.99883e-46	77	25.1634
Mimiviridae	Hokovirus	Hokovirus_HKV1	8.33541e-05	66	21.5686
Pithoviridae	None	Pithovirus_LCPAC101	8.31851e-12	26	8.49673
Retroviridae	Alpharetrovirus	Avian_leukosis_virus	4.50695e-25	22	7.18954
Retroviridae	None	Avian_endogenous_retrovirus_EAV-HP	3.45285e-23	20	6.53595
Mimiviridae	None	Namao_virus	7.85796e-07	10	3.26797
None	None	uncultured_virus	1.48195e-05	7	2.28758
Mimiviridae	None	Terrestrivirus_sp.	4.48248e-15	6	1.96078
Siphoviridae	None	Siphoviridae_sp.	2.60151e-21	5	1.63399
Retroviridae	Alpharetrovirus	Avian_sarcoma_virus	3.28901e-18	5	1.63399
None	Pandoravirus	Pandoravirus_neocaledonia	3.01104e-06	5	1.63399
Parvoviridae	Protoparvovirus	Protoparvovirus_HK-2014	6.70358e-37	4	1.30719
Myoviridae	None	Myoviridae_sp.	5.77042e-36	4	1.30719
Siphoviridae	None	Siphovirus_contig89	1.40754e-10	4	1.30719
Mimiviridae	None	Hyperionvirus_sp.	2.01677e-07	4	1.30719
Retroviridae	Gammaretrovirus	Galidia_ERV	2.17531e-05	4	1.30719
Retroviridae	None	AKT8_retrovirus	1.26139e-14	3	0.980392
Mimiviridae	Klosneuvirus	Bodo_saltans_virus	1.76575e-05	3	0.980392
Mimiviridae	Catovirus	Catovirus_CTV1	6.32917e-05	3	0.980392
Siphoviridae	Cequinquevirus	Lactobacillus_virus_LLKu	2.64606e-20	2	0.653595
Myoviridae	Svunavirus	Bacillus_virus_1	4.75622e-12	2	0.653595
Siphoviridae	None	Geobacillus_virus_E2	8.18085e-12	2	0.653595
Siphoviridae	Triavirus	Staphylococcus_virus_IPLA35	3.8976e-09	2	0.653595
Siphoviridae	None	Geobacillus_virus_E3	9.92019e-09	2	0.653595
None	None	Sylvanvirus_sp.	4.23676e-08	2	0.653595
Pithoviridae	None	Pithovirus_LCPAC406	6.48583e-07	2	0.653595
Siphoviridae	None	Streptococcus_virus_MS1	1.96748e-06	2	0.653595
Siphoviridae	Stanholtvirus	Burkholderia_virus_phi6442	4.16906e-06	2	0.653595
Retroviridae	Betaretrovirus	Mouse_mammary_tumor_virus	2.65759e-05	2	0.653595
Parvoviridae	Protoparvovirus	Turkey_parvovirus_1078	1.19841e-18	1	0.326797
Marseilleviridae	None	Marseillevirus_LCMAC103	1.50514e-09	1	0.326797
Phycodnaviridae	Chlorovirus	Acanthocystis_turfacea_Chlorella_virus_MN0810.1	3.58456e-09	1	0.326797
Retroviridae	Alpharetrovirus	Avian_sarcoma_virus_CT10	1.12493e-06	1	0.326797
Genomoviridae	Gemycircularvirus	Chicken_stool-associated_gemycircularvirus	1.8564e-06	1	0.326797
Siphoviridae	Triavirus	Staphylococcus_virus_3a	5.873e-06	1	0.326797
Pithoviridae	None	Pithovirus_LCPAC302	2.03484e-05	1	0.326797
Myoviridae	None	Escherichia_virus_RB43	5.5398e-05	1	0.326797

## Sheet: Table S2
Column1	Column2	Column3	Column4	Column5	Column6	Column7	Column8	Column9	Column10	Column11	Column12	Column13	Column14	Column15	Column16	Column17	Column18	Column19	Column20	Column21	Column22	Column23	Column24	Column25	Column26	Column27	Column28	Column29	Column30	Column31	Column32	Column33	Column34	Column35	Column36	Column37	Column38	Column39	Column40	Column41	Column42	Column43	Column44	Column45	Column46	Column47	Column48	Column49	Column50
Table S2. Identity matrix of nucleotide sequences from the complete NS1 sequences of ChPV strains used in this study. The numbers represent the identity percentage. Strains sequenced in the present study are highlighted in bold.
	NC_040672.1	NC_040603.1	NC_077011.1	MG602514.1	KX133415.1	KX133419.1	KX133417.1	KX133418.1	KX133423.1	MG602509.1	KX133416.1	KX084400.1	KX133427.1	KX133426.1	KX084397.1	KX084396.1	KX084398.1	KM598421.1	KM598418.1	NC_024454.1	KM598420.1	KX084399.1	OQ437200.1	OQ437201.1	OK490349.1	KX084401.1	MN782008.1	MG602517.1	KX133420.1	KX133421.1	MG602519.1	MG602520.1	MG602512.1	MG602515.1	OK274228.1	OK274227.1	OK274226.1	OK274225.1	KM254173.1	OM469254.1	OM469247.1	OM469257.1	KX133425.1	MG602511.1	MG602510.1	KX133424.1	KX133422.1	USP-574-B	OK274230.1
NC_040672.1		99.4	51.7	53.9	53.9	53.8	54	53.9	53.4	53.8	53.9	54	53.4	53.8	53.8	54.8	54.7	54.5	54.5	54.5	54.8	55.1	54.8	54.8	54.3	53.2	53.5	53.5	53.8	53.6	54.1	54.3	53.7	53.5	53.8	53.9	54	53.7	54.2	53.7	53.9	53.9	53.6	53.5	53.4	53.6	53.7	53.2	54.2
NC_040603.1	99.4		51.7	53.9	53.8	53.7	54	53.9	53.3	53.7	53.9	53.9	53.3	53.6	53.6	54.8	54.7	54.5	54.5	54.5	54.8	54.9	54.8	54.7	54.3	53.2	53.4	53.4	53.7	53.4	53.9	54.1	53.5	53.5	53.7	53.7	53.9	53.5	54	53.6	53.7	53.6	53.4	53.5	53.4	53.4	53.5	53	54
NC_077011.1	51.7	51.7		55.6	56.6	56	55.7	55.5	55.7	55.5	55.7	55.8	55.3	55.7	56.7	56.7	56.7	56.6	56.6	56.6	56.8	57.1	56.8	56.8	56.1	55.8	56.3	56.2	56.3	56.3	56	55.8	56.4	55.9	56.3	56.1	55.9	55.7	55.9	55.8	55.8	55.7	56.3	55.9	55.8	55.8	56	56	56.3
MG602514.1	53.9	53.9	55.6		90.3	91.1	95.9	95.9	91.6	95.5	95.9	95.4	90.7	91.1	87.2	94	94	93.7	93.9	93.9	94.3	89.4	96.2	96	94.4	90.9	91.4	91	91.2	91.5	91.6	91.5	91	91.1	90.3	91	92.1	91.8	87.4	91.2	91.1	91.8	91.4	91.1	91.7	91.7	91.2	91	91.8
KX133415.1	53.9	53.8	56.6	90.3		93.7	90.8	90.5	93.8	91.5	90.4	91.8	91.1	92.6	89.7	88.3	88.3	87.7	87.9	87.9	88.2	94.8	88.6	88.5	89.6	90.8	94.2	97.9	97.6	98.7	93.8	93.9	93.8	94.1	93.8	93.5	95.1	96.1	88.9	93.8	93	93.7	98.9	93.9	93.8	93.9	95.2	93.6	94.6
KX133419.1	53.8	53.7	56	91.1	93.7		91.5	91.5	96.7	93.7	91.8	92.2	92.5	93.3	90	88.8	88.9	88.4	88.5	88.5	89	91.5	88.6	88.7	88.8	91.3	95.3	95	94.4	94.5	94.8	95.2	97.1	96.5	94.3	97.8	95.9	95.5	89.2	94.7	95.3	95.6	94.5	96.4	96.7	97.3	96.3	95.5	96.1
KX133417.1	54	54	55.7	95.9	90.8	91.5		99.6	91.9	93.7	99.2	95.3	90.9	90.9	86.7	96.9	96.9	95.2	95.3	95.3	95.7	88.7	93.8	93.8	92.5	91.3	91.6	91.5	91.5	91.7	91.2	91.4	91.4	91.4	90.4	91.1	92.1	91.8	87.8	91	91.1	91.9	91.5	91.5	91.9	91.8	91.5	91.3	91.7
KX133418.1	53.9	53.9	55.5	95.9	90.5	91.5	99.6		92	93.6	99.2	95.3	90.7	90.8	86.7	96.8	96.9	95.1	95.3	95.3	95.6	88.5	93.6	93.7	92.2	91.1	91.5	91.5	91.5	91.8	91.3	91.5	91.2	91.5	90.4	91.2	92.1	91.8	87.7	91	91	91.9	91.6	91.3	92	91.8	91.5	91.2	91.7
KX133423.1	53.4	53.3	55.7	91.6	93.8	96.7	91.9	92		94.7	91.5	92.8	92.5	93.7	89.9	88.7	88.7	88.1	88.2	88.2	88.7	90.7	89	89	88.9	91.3	95.8	94.7	94.8	95	96	96	96.7	99.4	93.9	96.8	96.3	96.2	89.1	95.5	95.3	96.1	94.9	98.9	99.9	97.7	96.1	95.9	96.1
MG602509.1	53.8	53.7	55.5	95.5	91.5	93.7	93.7	93.6	94.7		93.8	93.3	91	92.3	88.1	91.3	91.3	91	91.1	91.1	91.7	90.3	93.4	93.4	91.4	89.3	92.9	92.5	92.4	92.6	94.2	94.1	93.5	94.3	91.9	93.5	93.8	93.1	88.8	92.9	92.8	93.7	92.5	94.1	94.8	94.4	93.3	92.4	93
KX133416.1	53.9	53.9	55.7	95.9	90.4	91.8	99.2	99.2	91.5	93.8		94.9	91	90.6	86.9	97.2	97.3	95.5	95.7	95.7	96	89.1	94	94.2	92.7	91.4	91.4	91.2	91.1	91.3	91.2	91.2	91.2	91.4	90.7	91.4	92	91.5	87.7	90.8	90.8	91.6	91.2	91.2	91.5	91.5	91.1	91.4	91.8
KX084400.1	54	53.9	55.8	95.4	91.8	92.2	95.3	95.3	92.8	93.3	94.9		92.1	92.3	87.6	92.2	92.2	91.8	91.9	91.9	92.4	88.2	92.9	93.3	91.5	92.6	92	92.3	92.7	92.9	92.3	92.3	91.9	92.4	91.1	92.3	92.7	93.1	88.7	91.6	91.8	92.5	92.8	92	92.8	92.9	92.6	91.8	92.3
KX133427.1	53.4	53.3	55.3	90.7	91.1	92.5	90.9	90.7	92.5	91	91	92.1		96.1	94.7	88.4	88.4	87.7	87.9	87.9	88.6	88.4	88.5	88.7	88.1	96.6	92.1	91.9	91.7	91.7	92.2	91.9	92.5	92.4	91	92.7	91.9	92	87.9	91.7	91.6	92.6	91.6	92.3	92.6	92.6	91.7	91.7	92.3
KX133426.1	53.8	53.6	55.7	91.1	92.6	93.3	90.9	90.8	93.7	92.3	90.6	92.3	96.1		93.8	88.1	88.2	87.8	88	88	88.4	89.9	88.6	88.7	88.2	93.3	93.8	93.7	93.2	93.5	93.4	93.4	93.3	93.3	92.4	93.5	93.7	93.6	88.4	93.3	93.2	93.9	93.5	93.3	93.8	93.7	93.3	93.1	93.7
KX084397.1	53.8	53.6	56.7	87.2	89.7	90	86.7	86.7	89.9	88.1	86.9	87.6	94.7	93.8		89.6	89.6	89	89.1	89.1	89.6	91.5	89.1	89.2	89.6	93.1	90.3	90.2	89.5	89.8	90	89.9	90.1	89.9	89.8	90.1	89.9	89.7	86.1	89.6	89.6	90	89.7	90.1	89.9	89.6	89	90	90.2
KX084396.1	54.8	54.8	56.7	94	88.3	88.8	96.9	96.8	88.7	91.3	97.2	92.2	88.4	88.1	89.6		99.9	98.1	98.1	98.1	98.5	91.1	96.2	96.2	95.2	89.2	89.1	88.5	88.3	88.5	88.5	88.5	89	88.7	88.5	88.5	89.5	88.7	85	88.3	88.4	89	88.4	88.9	88.7	88.5	88.2	88.8	89.2
KX084398.1	54.7	54.7	56.7	94	88.3	88.9	96.9	96.9	88.7	91.3	97.3	92.2	88.4	88.2	89.6	99.9		98.1	98.2	98.2	98.5	91	96.2	96.3	95.2	89.1	89	88.4	88.2	88.5	88.4	88.5	89	88.8	88.4	88.5	89.5	88.7	85	88.3	88.4	89	88.3	88.9	88.7	88.6	88.3	88.9	89.3
KM598421.1	54.5	54.5	56.6	93.7	87.7	88.4	95.2	95.1	88.1	91	95.5	91.8	87.7	87.8	89	98.1	98.1		99.9	99.9	99	90.6	95.8	96	94.8	88.4	88.3	87.9	87.7	87.9	88	88	88.3	88.1	87.8	88	88.9	88.1	85.2	87.5	88	88.5	87.8	88.3	88.1	88	87.8	88.1	88.6
KM598418.1	54.5	54.5	56.6	93.9	87.9	88.5	95.3	95.3	88.2	91.1	95.7	91.9	87.9	88	89.1	98.1	98.2	99.9		99.9	99	90.7	95.9	96	94.9	88.5	88.4	88	87.8	88.1	88.1	88.2	88.5	88.3	87.9	88.1	89.1	88.2	85.3	87.7	88.2	88.7	87.9	88.4	88.2	88.2	87.9	88.2	88.7
NC_024454.1	54.5	54.5	56.6	93.9	87.9	88.5	95.3	95.3	88.2	91.1	95.7	91.9	87.9	88	89.1	98.1	98.2	99.9	99.9		99.1	90.7	95.9	96	94.9	88.5	88.4	88	87.8	88.1	88.1	88.2	88.5	88.3	88	88.1	89.1	88.2	85.3	87.7	88.2	88.7	87.9	88.4	88.2	88.2	87.9	88.2	88.7
KM598420.1	54.8	54.8	56.8	94.3	88.2	89	95.7	95.6	88.7	91.7	96	92.4	88.6	88.4	89.6	98.5	98.5	99	99	99.1		91.1	96.3	96.4	95.2	89.1	88.9	88.4	88.2	88.4	88.5	88.6	88.9	88.8	88.3	88.6	89.5	88.7	85.7	88.1	88.6	89.1	88.3	88.9	88.7	88.6	88.3	88.7	89.3
KX084399.1	55.1	54.9	57.1	89.4	94.8	91.5	88.7	88.5	90.7	90.3	89.1	88.2	88.4	89.9	91.5	91.1	91	90.6	90.7	90.7	91.1		91.6	91.4	92.8	88.1	91.5	94.6	93.9	94.8	91.1	91.4	91.1	90.8	91.7	91.1	92.8	93.2	86	91.8	91.1	91.6	94.7	91.1	90.7	91	92.2	91.2	92.5
OQ437200.1	54.8	54.8	56.8	96.2	88.6	88.6	93.8	93.6	89	93.4	94	92.9	88.5	88.6	89.1	96.2	96.2	95.8	95.9	95.9	96.3	91.6		99.2	97.4	89.1	89	88.2	88.4	88.6	88.7	88.6	89.1	89	88.6	88.8	89.6	89	85.1	88.7	88.6	89.3	88.5	89.3	89	88.9	88.3	89	89.5
OQ437201.1	54.8	54.7	56.8	96	88.5	88.7	93.8	93.7	89	93.4	94.2	93.3	88.7	88.7	89.2	96.2	96.3	96	96	96	96.4	91.4	99.2		97.1	89.3	89	88.4	88.4	88.6	88.8	88.8	89.3	89.1	88.7	88.9	89.5	89.1	85.2	88.5	88.7	89.1	88.5	89.4	89	88.9	88.5	89	89.3
OK490349.1	54.3	54.3	56.1	94.4	89.6	88.8	92.5	92.2	88.9	91.4	92.7	91.5	88.1	88.2	89.6	95.2	95.2	94.8	94.9	94.9	95.2	92.8	97.4	97.1		89.4	89.4	89.3	89	89.6	89.2	89	89.2	88.9	88.9	88.9	90	89.5	84.9	89.2	89.1	89.5	89.6	89.2	88.9	89.1	88.8	88.9	89.5
KX084401.1	53.2	53.2	55.8	90.9	90.8	91.3	91.3	91.1	91.3	89.3	91.4	92.6	96.6	93.3	93.1	89.2	89.1	88.4	88.5	88.5	89.1	88.1	89.1	89.3	89.4		90.9	91	90.6	90.8	91.2	90.8	91.4	91.3	90.4	91.5	90.8	91	86.9	90.3	90.6	91.3	90.7	91.1	91.3	91.4	90.8	90.9	91.1
MN782008.1	53.5	53.4	56.3	91.4	94.2	95.3	91.6	91.5	95.8	92.9	91.4	92	92.1	93.8	90.3	89.1	89	88.3	88.4	88.4	88.9	91.5	89	89	89.4	90.9		94.7	94.7	94.8	94.5	94.4	95.1	95.7	94.8	95.2	95.9	95.5	88.9	94.2	94.4	94.4	94.8	95.4	95.8	95.5	95	95.7	95.5
MG602517.1	53.5	53.4	56.2	91	97.9	95	91.5	91.5	94.7	92.5	91.2	92.3	91.9	93.7	90.2	88.5	88.4	87.9	88	88	88.4	94.6	88.2	88.4	89.3	91	94.7		97.8	99	94.5	94.9	94.4	94.2	94	94.9	95.6	96.7	89.6	95	94.2	94.9	98.9	94.2	94.8	94.8	96	94.1	95.1
KX133420.1	53.8	53.7	56.3	91.2	97.6	94.4	91.5	91.5	94.8	92.4	91.1	92.7	91.7	93.2	89.5	88.3	88.2	87.7	87.8	87.8	88.2	93.9	88.4	88.4	89	90.6	94.7	97.8		98.7	94.6	94.5	93.6	94.3	93.5	94.2	95.6	96.7	89	94.3	93.5	94	98.7	93.8	94.8	95	96	93.9	95
KX133421.1	53.6	53.4	56.3	91.5	98.7	94.5	91.7	91.8	95	92.6	91.3	92.9	91.7	93.5	89.8	88.5	88.5	87.9	88.1	88.1	88.4	94.8	88.6	88.6	89.6	90.8	94.8	99	98.7		94.9	94.9	93.8	94.4	94	94.2	95.7	97.1	89.4	94.8	94	94.7	99.8	93.9	94.9	95	96.4	94.1	95.1
MG602519.1	54.1	53.9	56	91.6	93.8	94.8	91.2	91.3	96	94.2	91.2	92.3	92.2	93.4	90	88.5	88.4	88	88.1	88.1	88.5	91.1	88.7	88.8	89.2	91.2	94.5	94.5	94.6	94.9		99.4	95.5	95.4	94.4	95.3	96.5	95.8	88.4	95.6	95	96.3	94.9	95.2	95.9	96.4	95.4	94.3	96.2
MG602520.1	54.3	54.1	55.8	91.5	93.9	95.2	91.4	91.5	96	94.1	91.2	92.3	91.9	93.4	89.9	88.5	88.5	88	88.2	88.2	88.6	91.4	88.6	88.8	89	90.8	94.4	94.9	94.5	94.9	99.4		95.8	95.5	94.1	95.7	96.7	95.9	88.3	95.8	95	96.4	95	95.5	96.1	96.6	95.6	94.3	96.5
MG602512.1	53.7	53.5	56.4	91	93.8	97.1	91.4	91.2	96.7	93.5	91.2	91.9	92.5	93.3	90.1	89	89	88.3	88.5	88.5	88.9	91.1	89.1	89.3	89.2	91.4	95.1	94.4	93.6	93.8	95.5	95.8		97.2	93.9	98	95.8	95.2	89.1	95	94.6	95.2	93.8	97.7	96.8	97.9	96.2	95.4	96.1
MG602515.1	53.5	53.5	55.9	91.1	94.1	96.5	91.4	91.5	99.4	94.3	91.4	92.4	92.4	93.3	89.9	88.7	88.8	88.1	88.3	88.3	88.8	90.8	89	89.1	88.9	91.3	95.7	94.2	94.3	94.4	95.4	95.5	97.2		94.3	96.7	96	95.7	89.2	94.9	94.8	95.6	94.4	99.5	99.4	97.3	95.6	95.8	96
OK274228.1	53.8	53.7	56.3	90.3	93.8	94.3	90.4	90.4	93.9	91.9	90.7	91.1	91	92.4	89.8	88.5	88.4	87.8	87.9	88	88.3	91.7	88.6	88.7	88.9	90.4	94.8	94	93.5	94	94.4	94.1	93.9	94.3		93.8	96.4	94.5	88.3	93.8	93.9	94.1	94	94.2	93.8	93.8	93.9	94.2	95
OK274227.1	53.9	53.7	56.1	91	93.5	97.8	91.1	91.2	96.8	93.5	91.4	92.3	92.7	93.5	90.1	88.5	88.5	88	88.1	88.1	88.6	91.1	88.8	88.9	88.9	91.5	95.2	94.9	94.2	94.2	95.3	95.7	98	96.7	93.8		96	95.5	89.2	94.8	94.9	95.4	94.2	96.6	96.8	98.3	97.2	95.4	96
OK274226.1	54	53.9	55.9	92.1	95.1	95.9	92.1	92.1	96.3	93.8	92	92.7	91.9	93.7	89.9	89.5	89.5	88.9	89.1	89.1	89.5	92.8	89.6	89.5	90	90.8	95.9	95.6	95.6	95.7	96.5	96.7	95.8	96	96.4	96		97	89.3	96.1	95.6	96.3	95.7	96	96.2	96.6	96.1	95.6	97.5
OK274225.1	53.7	53.5	55.7	91.8	96.1	95.5	91.8	91.8	96.2	93.1	91.5	93.1	92	93.6	89.7	88.7	88.7	88.1	88.2	88.2	88.7	93.2	89	89.1	89.5	91	95.5	96.7	96.7	97.1	95.8	95.9	95.2	95.7	94.5	95.5	97		89.2	96.1	95.6	96.2	97.1	95.4	96.1	96	96.5	95.5	97.1
KM254173.1	54.2	54	55.9	87.4	88.9	89.2	87.8	87.7	89.1	88.8	87.7	88.7	87.9	88.4	86.1	85	85	85.2	85.3	85.3	85.7	86	85.1	85.2	84.9	86.9	88.9	89.6	89	89.4	88.4	88.3	89.1	89.2	88.3	89.2	89.3	89.2		88.2	88.2	88.6	89.3	89.3	89.1	88.9	88.7	88.5	89
OM469254.1	53.7	53.6	55.8	91.2	93.8	94.7	91	91	95.5	92.9	90.8	91.6	91.7	93.3	89.6	88.3	88.3	87.5	87.7	87.7	88.1	91.8	88.7	88.5	89.2	90.3	94.2	95	94.3	94.8	95.6	95.8	95	94.9	93.8	94.8	96.1	96.1	88.2		95.8	96.6	94.8	95.1	95.4	95.3	94.9	95	96.7
OM469247.1	53.9	53.7	55.8	91.1	93	95.3	91.1	91	95.3	92.8	90.8	91.8	91.6	93.2	89.6	88.4	88.4	88	88.2	88.2	88.6	91.1	88.6	88.7	89.1	90.6	94.4	94.2	93.5	94	95	95	94.6	94.8	93.9	94.9	95.6	95.6	88.2	95.8		96.9	93.9	94.9	95.3	95.1	94.8	94.7	96
OM469257.1	53.9	53.6	55.7	91.8	93.7	95.6	91.9	91.9	96.1	93.7	91.6	92.5	92.6	93.9	90	89	89	88.5	88.7	88.7	89.1	91.6	89.3	89.1	89.5	91.3	94.4	94.9	94	94.7	96.3	96.4	95.2	95.6	94.1	95.4	96.3	96.2	88.6	96.6	96.9		94.7	95.7	96.1	95.7	95.2	95.1	97.3
KX133425.1	53.6	53.4	56.3	91.4	98.9	94.5	91.5	91.6	94.9	92.5	91.2	92.8	91.6	93.5	89.7	88.4	88.3	87.8	87.9	87.9	88.3	94.7	88.5	88.5	89.6	90.7	94.8	98.9	98.7	99.8	94.9	95	93.8	94.4	94	94.2	95.7	97.1	89.3	94.8	93.9	94.7		93.9	94.9	95	96.3	94.1	95.1
MG602511.1	53.5	53.5	55.9	91.1	93.9	96.4	91.5	91.3	98.9	94.1	91.2	92	92.3	93.3	90.1	88.9	88.9	88.3	88.4	88.4	88.9	91.1	89.3	89.4	89.2	91.1	95.4	94.2	93.8	93.9	95.2	95.5	97.7	99.5	94.2	96.6	96	95.4	89.3	95.1	94.9	95.7	93.9		99	96.8	95.1	95.9	96.2
MG602510.1	53.4	53.4	55.8	91.7	93.8	96.7	91.9	92	99.9	94.8	91.5	92.8	92.6	93.8	89.9	88.7	88.7	88.1	88.2	88.2	88.7	90.7	89	89	88.9	91.3	95.8	94.8	94.8	94.9	95.9	96.1	96.8	99.4	93.8	96.8	96.2	96.1	89.1	95.4	95.3	96.1	94.9	99		97.7	96.1	95.9	96.2
KX133424.1	53.6	53.4	55.8	91.7	93.9	97.3	91.8	91.8	97.7	94.4	91.5	92.9	92.6	93.7	89.6	88.5	88.6	88	88.2	88.2	88.6	91	88.9	88.9	89.1	91.4	95.5	94.8	95	95	96.4	96.6	97.9	97.3	93.8	98.3	96.6	96	88.9	95.3	95.1	95.7	95	96.8	97.7		97.8	95.3	96
KX133422.1	53.7	53.5	56	91.2	95.2	96.3	91.5	91.5	96.1	93.3	91.1	92.6	91.7	93.3	89	88.2	88.3	87.8	87.9	87.9	88.3	92.2	88.3	88.5	88.8	90.8	95	96	96	96.4	95.4	95.6	96.2	95.6	93.9	97.2	96.1	96.5	88.7	94.9	94.8	95.2	96.3	95.1	96.1	97.8		94.8	95.4
USP-574-B	53.2	53	56	91	93.6	95.5	91.3	91.2	95.9	92.4	91.4	91.8	91.7	93.1	90	88.8	88.9	88.1	88.2	88.2	88.7	91.2	89	89	88.9	90.9	95.7	94.1	93.9	94.1	94.3	94.3	95.4	95.8	94.2	95.4	95.6	95.5	88.5	95	94.7	95.1	94.1	95.9	95.9	95.3	94.8		96.3
OK274230.1	54.2	54	56.3	91.8	94.6	96.1	91.7	91.7	96.1	93	91.8	92.3	92.3	93.7	90.2	89.2	89.3	88.6	88.7	88.7	89.3	92.5	89.5	89.3	89.5	91.1	95.5	95.1	95	95.1	96.2	96.5	96.1	96	95	96	97.5	97.1	89	96.7	96	97.3	95.1	96.2	96.2	96	95.4	96.3
USP-574-A	53.4	53.3	56.3	90.9	94.3	95.1	91.4	91.1	95.8	92.4	91.3	91.9	91.9	93.3	90	89	89.1	88.3	88.5	88.5	89	91.5	89.2	89.2	89.2	91.1	96	94.1	94.2	94.3	94.2	94.3	95.7	96.2	94.3	95.2	95.6	95.4	88.6	94.6	94.5	94.6	94.2	96.3	95.8	95.2	94.8	98.5	95.9
MG846438.1	54.1	53.9	56.4	91.1	94.1	96.3	91.3	91.3	95.7	92.8	91.4	91.9	92.1	93.7	90.3	88.9	88.9	88.3	88.4	88.4	89	92.3	89	88.9	89.3	91	95.2	95.1	94.3	94.8	95.6	95.9	95.8	95.6	95.1	96	96.6	95.8	88.9	95.2	95.4	96.8	94.7	95.8	95.8	95.9	95.2	95.7	97.8
KY069111.1	54	53.7	56	91.4	93.9	96.1	91.5	91.5	96.8	93.8	91.5	92.2	92.3	93.4	89.9	88.8	89	88.2	88.4	88.4	89	91.5	89.1	89.1	89.6	90.8	95.4	94.5	94.4	94.5	96.3	96.5	96.5	96.7	94.2	96.6	96.9	96.4	88.8	96.4	96.1	97.2	94.6	96.9	96.9	96.8	95.8	96.4	98.2
MG846439.1	54.1	53.8	56.2	91.7	94.3	96.4	91.6	91.6	96.8	93.7	91.7	92.3	92.5	93.7	90.2	89	89.2	88.4	88.6	88.6	89.2	91.9	89.4	89.2	89.5	91.3	95.6	94.9	94.7	94.9	96.8	97.1	96.5	96.7	94.6	96.8	97.3	96.7	88.9	96.6	96.2	97.5	94.9	96.8	96.8	96.7	95.9	96.6	98.7
KU569162.1	54.1	53.8	56.1	91.4	93.7	96	91.5	91.5	96.4	93.5	91.6	92	92.2	93.3	89.8	88.9	89.1	88.2	88.4	88.4	88.9	91.3	89.2	89	89.4	90.8	95.1	94.3	94.1	94.2	96.5	96.8	96.3	96.4	94.4	96.3	96.9	96.3	88.6	96.5	96.1	97.6	94.3	96.6	96.5	96.4	95.5	96.1	98.5
MG846440.1	54.3	54.1	56	91.4	93.8	96.1	91.4	91.4	96.5	93.4	91.5	92.2	92.1	93.4	89.9	88.8	88.9	88.2	88.3	88.3	88.9	91.5	89.2	89.1	89.4	90.8	95.4	94.4	94.2	94.4	96.5	96.7	96.3	96.4	94.2	96.5	97	96.5	88.7	96.5	96.2	97.4	94.4	96.5	96.5	96.5	95.6	96.3	98.6
KM598417.1	54.1	54	56	88.9	90.9	92.9	88.3	88.1	93.3	90.9	88.6	88.4	88.9	90	91.5	90.7	90.7	90.4	90.4	90.4	90.9	94.3	91.4	91.3	92.2	88.3	92	91.3	90.5	90.8	92.6	92.5	93.9	93.4	91.2	93.1	93.4	92.4	85.7	92.9	92.9	93.1	90.8	93.7	93.3	93.3	91.8	92.7	93.2
KU523900.1	54.3	54.1	55.9	91.2	93.8	95.4	91	91	95.9	93.9	91.5	91.9	92.3	93.2	89.9	88.6	88.5	88	88.2	88.2	88.5	91.5	88.7	88.7	89.4	91.1	94.5	94.3	94.4	94.5	98.5	98.3	95.8	95.8	95	95.8	96.7	95.8	88.5	95.4	94.9	96.1	94.6	95.5	95.9	96.5	95.3	94.6	96.6
MG602518.1	53.4	53.4	55.7	91.8	93.4	96.7	91.8	91.9	99.5	94.9	91.5	92.6	92.5	93.9	90.1	88.9	88.9	88.3	88.4	88.4	88.9	90.9	89.1	89.2	89.1	91.3	95.5	94.7	94.4	94.6	95.9	96	96.8	99	93.9	96.8	96.3	95.8	89	95.5	95.5	96.3	94.5	98.9	99.6	97.4	95.7	96	96.3
NC_038534.1	53.9	53.6	55.9	91.8	93.8	96.1	91.6	91.6	96.6	93.9	91.5	91.9	91.8	93.6	90.1	89	89.1	88.5	88.7	88.7	89.2	91.9	89.3	89.2	89.6	90.6	95.3	94.8	94.2	94.6	96.1	96	96.2	96.3	94.7	96.1	97.2	96.3	88.8	96.4	96.5	97.1	94.5	96.4	96.7	96.4	95.4	95.8	97.4
KM598415.1	53.8	53.7	56.1	90.8	93.8	95.4	90.8	90.8	95.9	93	91.1	91.2	91.5	92.4	89.4	88.5	88.6	87.9	88.1	88.1	88.6	91.2	88.9	88.8	89.3	91.2	94.7	93.9	93.2	93.5	95.1	94.9	96.3	96.4	94	95.6	95.8	95	88.3	95.4	95.1	95.6	93.5	96.3	96.1	95.9	94.4	95.1	95.8
KM598414.1	53.7	53.6	55.7	91	94	95.8	91.5	91.5	96.7	93.3	91.3	91.8	92.2	93.1	89.7	88.8	88.8	88.2	88.3	88.3	88.9	91.1	89	88.9	89.4	91.2	95.2	94.5	93.9	94.3	95.6	95.5	96.9	97	94	96.2	96.3	95.5	89	95.7	95.5	96	94.2	96.8	96.6	96.7	95.2	95.4	96.1
KM598416.1	53.9	53.8	55.7	91.5	93.6	95.8	91.5	91.4	96.5	93.6	91.5	91.8	92.1	93.2	89.8	88.9	88.9	88.3	88.4	88.4	89	91.4	89.2	89.1	89.6	91.1	94.8	94.5	93.8	94.1	95.8	95.7	96.8	96.6	94.3	96.1	96.5	95.6	88.6	96.3	96	96.3	94.1	96.8	96.6	96.5	95.1	95.8	96.7
KM598419.1	53.6	53.4	55.5	91.4	93.3	95.7	91.4	91.4	96.6	93.8	91.2	91.9	92	93.3	89.4	88.6	88.6	88	88	88.1	88.7	91	88.9	88.7	89.3	91.1	95.1	94.7	93.9	94.2	95.8	95.4	96.1	96.3	93.9	95.9	96.3	95.6	88.7	95.8	95.7	96.2	94.2	96	96.6	96.6	95.1	95.2	95.8
NC_024452.1	53.8	53.6	55.6	91.4	93	95.3	91.1	91.1	96.3	93.6	90.9	91.5	91.6	93.1	89.7	88.8	88.9	88.2	88.4	88.4	88.9	91.3	89.1	89.1	89.6	90.7	94.7	94.4	93.5	93.8	95.5	95.4	96.1	96	93.6	95.8	96.3	95.3	88.2	96	96.1	96.2	93.8	96.2	96.3	96.2	94.7	95.2	96
MG602516.1	53.7	53.6	56.2	91.8	93.6	97.2	92.2	92.2	96.8	93.6	91.8	92.7	92.6	93.7	90	89.2	89.3	88.7	88.8	88.8	89.3	91.2	89	89.3	89.1	91.4	95	95.1	94.4	94.6	95.4	95.7	98.3	96.3	93.7	97.7	96.2	95.7	88.9	95.4	95.4	95.7	94.6	96.5	96.8	97.8	96.6	95.5	96.3
MG602513.1	53.7	53.5	56.2	91	93.9	95.2	91.3	91.3	95	92.5	91	91.7	91.5	93.1	90	88.7	88.7	88	88.1	88.1	88.5	91.5	88.6	88.7	88.8	90.5	95.5	94.5	94.4	94.5	95.1	95.1	95.1	95.1	98	94.8	97	95.1	88.7	94.5	94.4	94.4	94.4	95.3	95	94.8	94.9	94.6	95.6
OQ437199.1	53.6	53.5	56.1	90.9	94	95.1	91.3	91.3	94.9	92.4	91	91.7	91.5	93	89.9	88.7	88.7	88	88.1	88.1	88.5	91.5	88.5	88.7	88.7	90.5	95.4	94.6	94.5	94.6	95	95.1	95	95.1	97.9	94.7	96.9	95.1	88.7	94.4	94.4	94.3	94.5	95.2	94.9	94.7	95	94.5	95.5
OK274229.1	53.9	53.8	56.1	90.6	93.5	94.5	90.6	90.5	94.1	92.1	90.9	91.1	91.1	92.3	89.4	88.5	88.5	87.9	88	88	88.4	91.7	88.6	88.6	88.7	90.1	95.1	93.6	93.6	93.7	94.4	94.3	94.3	94.6	98.3	94	96.3	94.5	88.3	93.9	93.8	93.9	93.6	94.7	94.1	93.9	93.9	94.4	95.2
KM254172.1	54.1	53.9	56	91.5	93.8	95.4	91.7	91.6	95.7	93.3	91.6	91.7	91.9	93.7	90.2	89.1	89.1	88.6	88.7	88.7	89.2	92.4	89.3	89.3	89.4	90.9	94.8	95.1	94.2	94.7	94.9	95	95.3	95.3	94.6	95.2	96.2	95.8	89.5	95.5	95.9	96	94.6	95.5	95.7	95.4	94.9	95.4	96.3
KJ486491.1	53.4	53.2	56.2	91.3	93	95.3	91.3	91.3	95.3	92.6	91.2	91.7	91.4	93.3	90	88.5	88.5	88	88.2	88.2	88.6	91.3	88.8	88.7	88.9	90.6	94.7	94.3	93.9	94.1	94.5	94.4	94.6	95	94.7	94.9	95.6	95.4	89	95.2	95.4	95.8	94.1	95	95.3	95.1	94.6	95.5	95.9
KJ486490.1	53.6	53.4	55.9	91.3	93.1	95.8	91.4	91.5	96	93.2	91.3	91.9	91.8	93.8	89.8	88.6	88.7	88.2	88.4	88.4	88.8	91.2	88.8	88.9	88.9	90.7	94.8	94.5	93.9	94.2	95	95.2	95.3	95.6	94.1	95.4	96.2	95.3	88.8	95.3	96.2	96.4	94.1	95.6	96	95.6	94.8	95.4	96.2
KJ486489.1	52.7	52.5	55.3	90.7	92.8	94.6	90.6	90.7	95.1	92.1	90.6	91.2	90.9	92.4	89	87.8	87.9	87.4	87.5	87.5	87.8	90.8	88.2	88.2	88.5	90	94.5	94	93.9	93.9	94.3	94.3	94.3	94.8	93.6	94.4	95.6	95	87.8	94.5	94.7	95	93.9	94.9	95.2	94.6	93.9	95.1	95.6
MN782009.1	53.9	53.8	55.7	90.9	93.5	95.1	90.9	90.8	95	92.6	91.1	91.5	91.7	92.7	89.6	88.5	88.6	87.9	88	88	88.5	91.1	88.8	88.6	89.1	90.9	95.8	93.6	93.6	93.9	94.5	94	94.5	95.1	95.5	94.5	96	94.9	89	94.4	94.2	94.6	93.9	95	94.9	94.8	94.4	94.8	95.3
MN782010.1	53.6	53.5	55.7	90.9	93.6	94.7	91.2	91.1	94.8	92.1	91.1	91.5	91.6	92.7	89.6	88.5	88.5	87.8	87.9	88	88.4	91	88.9	88.5	88.9	91.3	95.1	93.9	93.7	93.9	93.6	93.3	93.5	94.6	94.4	94.1	95.1	94.3	88.6	93.9	93.5	94.2	93.8	94.4	94.8	94.2	94	94.6	94.5
[truncated: 25 more columns]

## Sheet: Table S3
Column1	Column2	Column3	Column4	Column5	Column6	Column7	Column8	Column9	Column10	Column11	Column12	Column13	Column14	Column15	Column16	Column17	Column18	Column19	Column20	Column21	Column22	Column23	Column24	Column25	Column26	Column27	Column28	Column29	Column30	Column31	Column32	Column33	Column34	Column35	Column36	Column37	Column38	Column39	Column40	Column41	Column42	Column43	Column44	Column45	Column46	Column47	Column48	Column49	Column50
Table S3. Identity matrix of nucleotide sequences from the complete VP1 sequences of ChPV strains used in this study. The numbers represent the identity percentage. Strains sequenced in the present study are highlighted in bold.
	NC_040672.1	NC_040603.1	NC_077011.1	MG602514.1	KX133415.1	KX133419.1	KX133417.1	KX133418.1	KX133423.1	MG602509.1	KX133416.1	KX084400.1	KX133427.1	KX133426.1	KX084397.1	KX084396.1	KX084398.1	KM598421.1	KM598418.1	NC_024454.1	KM598420.1	KX084399.1	OQ437200.1	OQ437201.1	OK490349.1	KX084401.1	MN782008.1	MG602517.1	KX133420.1	KX133421.1	MG602519.1	MG602520.1	MG602512.1	MG602515.1	OK274228.1	OK274227.1	OK274226.1	OK274225.1	KM254173.1	OM469254.1	OM469247.1	OM469257.1	KX133425.1	MG602511.1	MG602510.1	KX133424.1	KX133422.1	USP-574-B	OK274230.1
NC_040672.1		78.3	45.2	50.8	50.6	50.4	50.2	50.2	50.2	50.2	51.4	50.3	50.7	50.5	51.3	51.3	51.3	51.5	51.5	51.4	51.4	51.4	51.2	51.2	51.8	50.4	50.6	50.9	50.9	50.9	51.2	51.2	50.7	50.9	50.6	50.5	50.7	50.6	50.7	50.4	50.7	50.7	50	50	50	50	50	49.6	50.2
NC_040603.1	78.3		45.2	50.3	50.6	50.4	50.2	50.2	50.2	50.2	51	50.8	51.2	51	51.4	51.2	51.3	51.4	51.3	51.3	51.1	51.1	51.7	51.3	51.1	50.1	50.6	50.4	50.4	50.5	50.8	50.8	50.2	50.3	50.5	50.7	50.7	50.6	51.1	50.6	50.7	50.5	50.1	50.1	50.1	50	50	48.7	50.1
NC_077011.1	45.2	45.2		48.6	48.4	48.6	48.7	48.7	48.8	48.8	49.5	49.4	49.1	49.7	48.3	48.3	48.3	48.9	48.6	48.9	48.6	48.7	48.4	48.3	49.1	49.1	49.8	49.4	49.1	49.3	49.5	49.4	49.4	49.3	50.1	49.4	49.6	49.5	49.4	49.4	49.2	49.3	49.7	49.7	49.7	49.6	49.8	46.7	49.6
MG602514.1	50.8	50.3	48.6		90.2	90.7	91.6	91.5	91.5	91.5	77.1	76.8	78.3	77.4	87.6	87.5	87.8	87.6	87.8	87.5	86.9	92.9	92.4	91.8	75	75.9	76.8	77.1	77.4	77.5	76.7	76.5	77	77.2	76.5	76.1	76.3	76.1	77.3	76.2	76.2	76.4	78.4	78.3	78.3	78.4	78.3	78.2	77.4
KX133415.1	50.6	50.6	48.4	90.2		98.2	97.3	97.3	97.3	97.3	78.2	78.1	79	77.8	93.2	92.5	93.3	92.3	92.3	92	91.3	87.4	87.3	86.4	74.5	77.6	77	76.7	76.8	76.9	77.5	77	76.8	77	77.8	76.8	77.1	76.9	77.4	78.2	78	78.2	77.8	77.8	77.8	77.7	77.8	77	78.4
KX133419.1	50.4	50.4	48.6	90.7	98.2		98.2	98.1	98.1	98.1	78.5	77.6	79.4	78.1	93.2	92.4	93.4	92.2	92.2	92	91.3	87.5	87.3	86.5	74.5	78	77.7	77.5	77.5	77.6	78.3	78.2	77.6	77.7	77.6	78.3	78.5	78.4	77.7	78	78	78.1	78.5	78.6	78.6	78.4	78.5	78.1	79.2
KX133417.1	50.2	50.2	48.7	91.6	97.3	98.2		99.8	99.8	99.9	77.6	77.5	78.9	78.3	93	92.2	93.1	91.9	91.9	91.7	91	87.1	87.1	86.5	74.3	77.2	78.6	79.1	79.2	79.3	78.5	78	79.3	79.3	77.9	77.4	77.7	77.6	78.3	77.7	77.7	77.9	80.2	80.3	80.3	80.1	80.2	79.9	79
KX133418.1	50.2	50.2	48.7	91.5	97.3	98.1	99.8		99.6	99.7	77.4	77.4	78.7	78.1	93	92.3	93.1	92	92	91.7	91	87.2	87	86.5	74.3	77	78.4	78.9	79.1	79.2	78.4	77.8	79.1	79.2	77.7	77.3	77.5	77.4	78.2	77.6	77.5	77.7	80	80.1	80.1	79.9	80	79.7	78.8
KX133423.1	50.2	50.2	48.8	91.5	97.3	98.1	99.8	99.6		99.9	77.6	77.6	78.8	78.4	92.9	92.1	93	91.8	91.8	91.6	90.9	87	87	86.4	74.2	77.2	78.7	79.2	79.2	79.3	78.5	78	79.4	79.4	77.9	77.4	77.7	77.6	78.4	77.7	77.7	77.9	80.3	80.4	80.4	80.2	80.3	79.9	79
MG602509.1	50.2	50.2	48.8	91.5	97.3	98.1	99.9	99.7	99.9		77.6	77.6	78.8	78.4	92.9	92.1	93	91.8	91.8	91.6	90.9	87	87	86.4	74.2	77.2	78.7	79.2	79.2	79.3	78.5	78	79.4	79.4	77.9	77.4	77.7	77.6	78.4	77.7	77.7	77.9	80.3	80.4	80.4	80.2	80.3	79.9	79
KX133416.1	51.4	51	49.5	77.1	78.2	78.5	77.6	77.4	77.6	77.6		92.9	92.5	93.2	72.5	72.7	72.9	72.8	72.8	72.9	72.3	73.1	73.4	73	79.7	85	85.7	85.1	84.9	85.1	85.6	85.4	85.6	84.9	85.6	85.4	85.6	85.6	87.6	86.4	86.8	86.6	86	85.9	85.9	86	85.9	85.2	87
KX084400.1	50.3	50.8	49.4	76.8	78.1	77.6	77.5	77.4	77.6	77.6	92.9		96.7	99.1	72.6	72.9	72.9	73.1	73.1	73.3	72.7	73.2	73.4	73.4	79.7	85.3	85.8	84.7	84.4	84.6	85	85	84.9	84.8	85.6	85.1	85.2	85	89.3	86.2	85.8	85.8	85.9	85.8	85.8	85.9	85.8	84.9	85.9
KX133427.1	50.7	51.2	49.1	78.3	79	79.4	78.9	78.7	78.8	78.8	92.5	96.7		97	73.9	74.1	74.2	74.3	74.2	74.3	73.7	74.4	74.7	74.4	81	85	85.6	84.6	84.5	84.7	85.3	85.4	84.9	84.6	85.8	85.8	85.9	85.9	88.1	86.5	86.3	86.6	85.9	85.8	85.8	85.8	85.8	84.8	86.5
KX133426.1	50.5	51	49.7	77.4	77.8	78.1	78.3	78.1	78.4	78.4	93.2	99.1	97		72.7	73	73.1	73.2	73.2	73.3	72.7	73.4	73.7	73.7	80	85.1	86.4	85.5	85.1	85.3	85.8	85.7	85.7	85.6	86.2	85.6	85.6	85.5	89	86.5	86.1	86.1	86.7	86.6	86.6	86.7	86.6	85.8	86.2
KX084397.1	51.3	51.4	48.3	87.6	93.2	93.2	93	93	92.9	92.9	72.5	72.6	73.9	72.7		98.7	99.7	98.1	98	97.8	97.1	92.6	92	91.5	79.4	72.3	72.6	72.3	72.4	72.5	72.6	72.5	72.5	72.6	72.5	72.3	72.6	72.5	72.8	72.9	72.7	72.8	73.4	73.4	73.4	73.3	73.4	71.9	73.4
KX084396.1	51.3	51.2	48.3	87.5	92.5	92.4	92.2	92.3	92.1	92.1	72.7	72.9	74.1	73	98.7		98.8	98	98	97.8	97.1	92.5	91.9	91.8	79.7	72.5	72.8	72.6	72.7	72.8	72.7	72.5	72.8	72.9	72.8	72.5	72.6	72.7	72.9	73	72.9	72.9	73.5	73.6	73.6	73.4	73.5	72.1	73.5
KX084398.1	51.3	51.3	48.3	87.8	93.3	93.4	93.1	93.1	93	93	72.9	72.9	74.2	73.1	99.7	98.8		98.3	98.3	98.1	97.4	92.7	92.2	91.6	79.6	72.5	72.8	72.6	72.7	72.8	72.9	72.7	72.8	72.9	72.8	72.6	72.8	72.7	73	73.1	72.9	73	73.7	73.7	73.7	73.6	73.7	72.1	73.6
KM598421.1	51.5	51.4	48.9	87.6	92.3	92.2	91.9	92	91.8	91.8	72.8	73.1	74.3	73.2	98.1	98	98.3		99	98.7	98	92.8	92.1	91.8	80.1	72.9	73	72.8	72.8	72.9	73	72.8	73	73.1	73.1	72.8	73	73	73.1	73.4	73.3	73.3	73.7	73.7	73.7	73.5	73.7	72	73.7
KM598418.1	51.5	51.3	48.6	87.8	92.3	92.2	91.9	92	91.8	91.8	72.8	73.1	74.2	73.2	98	98	98.3	99		98.8	98.1	93	92.3	92.1	80.2	73	73.2	72.9	73	73.1	73	72.8	73.1	73.4	73.1	73	73.2	73.1	73	73.3	73.2	73.3	73.7	73.7	73.7	73.6	73.7	72.3	73.7
NC_024454.1	51.4	51.3	48.9	87.5	92	92	91.7	91.7	91.6	91.6	72.9	73.3	74.3	73.3	97.8	97.8	98.1	98.7	98.8		99.3	92.5	92.2	91.9	80	73.2	73.2	73	73	73.1	73.2	73	73.2	73.3	73.1	72.9	73	73.1	73.1	73.2	73.2	73.3	73.7	73.7	73.7	73.6	73.7	72.2	73.7
KM598420.1	51.4	51.1	48.6	86.9	91.3	91.3	91	91	90.9	90.9	72.3	72.7	73.7	72.7	97.1	97.1	97.4	98	98.1	99.3		91.9	91.6	91.3	79.3	72.6	72.5	72.4	72.5	72.6	72.6	72.4	72.6	72.8	72.5	72.3	72.4	72.5	72.5	72.6	72.6	72.7	73.1	73.2	73.2	73	73.1	71.9	73.2
KX084399.1	51.4	51.1	48.7	92.9	87.4	87.5	87.1	87.2	87	87	73.1	73.2	74.4	73.4	92.6	92.5	92.7	92.8	93	92.5	91.9		97.2	96.5	80.4	72.8	72.4	72.4	72.6	72.6	72.7	72.6	72.1	72.5	72.6	72.7	72.9	72.5	73.3	73.1	72.8	72.9	73.6	73.6	73.6	73.6	73.5	72.6	73.5
OQ437200.1	51.2	51.7	48.4	92.4	87.3	87.3	87.1	87	87	87	73.4	73.4	74.7	73.7	92	91.9	92.2	92.1	92.3	92.2	91.6	97.2		96.9	80.6	72.4	72.6	72.9	73	73.1	72.8	72.8	72.4	72.8	72.5	72.9	73	72.6	73.5	73.1	72.9	73.1	74	73.9	73.9	74	73.9	72.9	73.7
OQ437201.1	51.2	51.3	48.3	91.8	86.4	86.5	86.5	86.5	86.4	86.4	73	73.4	74.4	73.7	91.5	91.8	91.6	91.8	92.1	91.9	91.3	96.5	96.9		80.7	72.7	72.9	72.7	72.9	73	72.7	72.7	72.6	72.9	72.8	72.9	73	72.8	73.3	73.1	73	73	73.7	73.6	73.6	73.7	73.6	72.8	73.4
OK490349.1	51.8	51.1	49.1	75	74.5	74.5	74.3	74.3	74.2	74.2	79.7	79.7	81	80	79.4	79.7	79.6	80.1	80.2	80	79.3	80.4	80.6	80.7		88.4	88.1	88	88.4	88.4	88.1	88.3	88.6	88.3	89.8	89.4	90.9	89.5	81.9	87.2	86.7	86.9	82.3	82.3	82.3	82.2	82.2	80.7	83
KX084401.1	50.4	50.1	49.1	75.9	77.6	78	77.2	77	77.2	77.2	85	85.3	85	85.1	72.3	72.5	72.5	72.9	73	73.2	72.6	72.8	72.4	72.7	88.4		93.3	94.9	96	96.1	95.3	95.9	94.2	95.1	94.4	94.5	95.7	95.5	88.1	91.9	91.7	91.7	87.8	87.8	87.8	87.8	87.7	85.6	89.8
MN782008.1	50.6	50.6	49.8	76.8	77	77.7	78.6	78.4	78.7	78.7	85.7	85.8	85.6	86.4	72.6	72.8	72.8	73	73.2	73.2	72.5	72.4	72.6	72.9	88.1	93.3		94.6	93.9	93.9	94.9	94.3	95.3	95.7	94.5	92.9	94.1	94.5	89.4	91.4	91	90.8	89.7	89.7	89.7	89.7	89.6	87.8	89.3
MG602517.1	50.9	50.4	49.4	77.1	76.7	77.5	79.1	78.9	79.2	79.2	85.1	84.7	84.6	85.5	72.3	72.6	72.6	72.8	72.9	73	72.4	72.4	72.9	72.7	88	94.9	94.6		96.9	97	96.5	96.2	97.1	96.9	93.9	93.3	94.2	94.3	88	91.6	91.6	91.7	90.4	90.4	90.4	90.4	90.4	88.9	89.7
KX133420.1	50.9	50.4	49.1	77.4	76.8	77.5	79.2	79.1	79.2	79.2	84.9	84.4	84.5	85.1	72.4	72.7	72.7	72.8	73	73	72.5	72.6	73	72.9	88.4	96	93.9	96.9		99.8	95.8	95.8	96.1	96.8	94.3	93.5	94.6	94.3	88.1	91.8	91.4	91.7	89.7	89.7	89.7	89.6	89.6	88.2	89.6
KX133421.1	50.9	50.5	49.3	77.5	76.9	77.6	79.3	79.2	79.3	79.3	85.1	84.6	84.7	85.3	72.5	72.8	72.8	72.9	73.1	73.1	72.6	72.6	73.1	73	88.4	96.1	93.9	97	99.8		96	96	96.2	96.8	94.4	93.6	94.7	94.4	88.1	91.9	91.5	91.7	89.8	89.8	89.8	89.7	89.7	88.3	89.7
MG602519.1	51.2	50.8	49.5	76.7	77.5	78.3	78.5	78.4	78.5	78.5	85.6	85	85.3	85.8	72.6	72.7	72.9	73	73	73.2	72.6	72.7	72.8	72.7	88.1	95.3	94.9	96.5	95.8	96		99.1	96.7	96.7	95.4	94.4	95.2	95.8	87.2	91.7	91.6	91.7	89	89	89	89	88.9	87.2	89.3
MG602520.1	51.2	50.8	49.4	76.5	77	78.2	78	77.8	78	78	85.4	85	85.4	85.7	72.5	72.5	72.7	72.8	72.8	73	72.4	72.6	72.8	72.7	88.3	95.9	94.3	96.2	95.8	96	99.1		96.5	96	95.2	95.2	95.9	96.7	86.8	91.3	91.2	91.3	88.1	88.1	88.1	88.1	88	86.5	89.1
MG602512.1	50.7	50.2	49.4	77	76.8	77.6	79.3	79.1	79.4	79.4	85.6	84.9	84.9	85.7	72.5	72.8	72.8	73	73.1	73.2	72.6	72.1	72.4	72.6	88.6	94.2	95.3	97.1	96.1	96.2	96.7	96.5		96.9	95.3	93.6	94.9	95.7	87.9	90.9	91	90.9	90.2	90.2	90.2	90.2	90.2	87.6	89.7
MG602515.1	50.9	50.3	49.3	77.2	77	77.7	79.3	79.2	79.4	79.4	84.9	84.8	84.6	85.6	72.6	72.9	72.9	73.1	73.4	73.3	72.8	72.5	72.8	72.9	88.3	95.1	95.7	96.9	96.8	96.8	96.7	96	96.9		94.9	93.6	94.9	95.1	88.6	91.4	91.3	91.5	90.1	90.1	90.1	90.1	90.1	88.3	89.8
OK274228.1	50.6	50.5	50.1	76.5	77.8	77.6	77.9	77.7	77.9	77.9	85.6	85.6	85.8	86.2	72.5	72.8	72.8	73.1	73.1	73.1	72.5	72.6	72.5	72.8	89.8	94.4	94.5	93.9	94.3	94.4	95.4	95.2	95.3	94.9		94.6	95.8	96.5	87.5	93.2	92.8	93.1	88.1	88.1	88.1	88.1	88	86	90.2
OK274227.1	50.5	50.7	49.4	76.1	76.8	78.3	77.4	77.3	77.4	77.4	85.4	85.1	85.8	85.6	72.3	72.5	72.6	72.8	73	72.9	72.3	72.7	72.9	72.9	89.4	94.5	92.9	93.3	93.5	93.6	94.4	95.2	93.6	93.6	94.6		98.2	96.7	86.8	93.9	93.6	93.8	87.6	87.6	87.6	87.6	87.5	86.3	89.8
OK274226.1	50.7	50.7	49.6	76.3	77.1	78.5	77.7	77.5	77.7	77.7	85.6	85.2	85.9	85.6	72.6	72.6	72.8	73	73.2	73	72.4	72.9	73	73	90.9	95.7	94.1	94.2	94.6	94.7	95.2	95.9	94.9	94.9	95.8	98.2		97.8	87.4	93.8	93.3	93.5	88.2	88.2	88.2	88.2	88.1	86.5	90.4
OK274225.1	50.6	50.6	49.5	76.1	76.9	78.4	77.6	77.4	77.6	77.6	85.6	85	85.9	85.5	72.5	72.7	72.7	73	73.1	73.1	72.5	72.5	72.6	72.8	89.5	95.5	94.5	94.3	94.3	94.4	95.8	96.7	95.7	95.1	96.5	96.7	97.8		87.3	92.3	92.6	92.6	88.2	88.2	88.2	88.2	88.2	85.9	90.4
KM254173.1	50.7	51.1	49.4	77.3	77.4	77.7	78.3	78.2	78.4	78.4	87.6	89.3	88.1	89	72.8	72.9	73	73.1	73	73.1	72.5	73.3	73.5	73.3	81.9	88.1	89.4	88	88.1	88.1	87.2	86.8	87.9	88.6	87.5	86.8	87.4	87.3		87.9	87.7	87.7	93.4	93.4	93.4	93.2	93.3	89.9	92.3
OM469254.1	50.4	50.6	49.4	76.2	78.2	78	77.7	77.6	77.7	77.7	86.4	86.2	86.5	86.5	72.9	73	73.1	73.4	73.3	73.2	72.6	73.1	73.1	73.1	87.2	91.9	91.4	91.6	91.8	91.9	91.7	91.3	90.9	91.4	93.2	93.9	93.8	92.3	87.9		97.5	97.6	87.9	87.9	87.9	87.8	87.8	86.5	90.5
OM469247.1	50.7	50.7	49.2	76.2	78	78	77.7	77.5	77.7	77.7	86.8	85.8	86.3	86.1	72.7	72.9	72.9	73.3	73.2	73.2	72.6	72.8	72.9	73	86.7	91.7	91	91.6	91.4	91.5	91.6	91.2	91	91.3	92.8	93.6	93.3	92.6	87.7	97.5		98.6	87.9	87.8	87.8	87.7	87.8	86.2	90.9
OM469257.1	50.7	50.5	49.3	76.4	78.2	78.1	77.9	77.7	77.9	77.9	86.6	85.8	86.6	86.1	72.8	72.9	73	73.3	73.3	73.3	72.7	72.9	73.1	73	86.9	91.7	90.8	91.7	91.7	91.7	91.7	91.3	90.9	91.5	93.1	93.8	93.5	92.6	87.7	97.6	98.6		88	88	88	87.9	87.9	86.3	91.1
KX133425.1	50	50.1	49.7	78.4	77.8	78.5	80.2	80	80.3	80.3	86	85.9	85.9	86.7	73.4	73.5	73.7	73.7	73.7	73.7	73.1	73.6	74	73.7	82.3	87.8	89.7	90.4	89.7	89.8	89	88.1	90.2	90.1	88.1	87.6	88.2	88.2	93.4	87.9	87.9	88		99.9	99.9	99.5	99.9	91	95.6
MG602511.1	50	50.1	49.7	78.3	77.8	78.6	80.3	80.1	80.4	80.4	85.9	85.8	85.8	86.6	73.4	73.6	73.7	73.7	73.7	73.7	73.2	73.6	73.9	73.6	82.3	87.8	89.7	90.4	89.7	89.8	89	88.1	90.2	90.1	88.1	87.6	88.2	88.2	93.4	87.9	87.8	88	99.9		100	99.6	100	91	95.7
MG602510.1	50	50.1	49.7	78.3	77.8	78.6	80.3	80.1	80.4	80.4	85.9	85.8	85.8	86.6	73.4	73.6	73.7	73.7	73.7	73.7	73.2	73.6	73.9	73.6	82.3	87.8	89.7	90.4	89.7	89.8	89	88.1	90.2	90.1	88.1	87.6	88.2	88.2	93.4	87.9	87.8	88	99.9	100		99.6	100	91	95.7
KX133424.1	50	50	49.6	78.4	77.7	78.4	80.1	79.9	80.2	80.2	86	85.9	85.8	86.7	73.3	73.4	73.6	73.5	73.6	73.6	73	73.6	74	73.7	82.2	87.8	89.7	90.4	89.6	89.7	89	88.1	90.2	90.1	88.1	87.6	88.2	88.2	93.2	87.8	87.7	87.9	99.5	99.6	99.6		99.6	91	95.5
KX133422.1	50	50	49.8	78.3	77.8	78.5	80.2	80	80.3	80.3	85.9	85.8	85.8	86.6	73.4	73.5	73.7	73.7	73.7	73.7	73.1	73.5	73.9	73.6	82.2	87.7	89.6	90.4	89.6	89.7	88.9	88	90.2	90.1	88	87.5	88.1	88.2	93.3	87.8	87.8	87.9	99.9	100	100	99.6		91	95.7
USP-574-B	49.6	48.7	46.7	78.2	77	78.1	79.9	79.7	79.9	79.9	85.2	84.9	84.8	85.8	71.9	72.1	72.1	72	72.3	72.2	71.9	72.6	72.9	72.8	80.7	85.6	87.8	88.9	88.2	88.3	87.2	86.5	87.6	88.3	86	86.3	86.5	85.9	89.9	86.5	86.2	86.3	91	91	91	91	91		89.4
OK274230.1	50.2	50.1	49.6	77.4	78.4	79.2	79	78.8	79	79	87	85.9	86.5	86.2	73.4	73.5	73.6	73.7	73.7	73.7	73.2	73.5	73.7	73.4	83	89.8	89.3	89.7	89.6	89.7	89.3	89.1	89.7	89.8	90.2	89.8	90.4	90.4	92.3	90.5	90.9	91.1	95.6	95.7	95.7	95.5	95.7	89.4
USP-574-A	50.4	50.3	49.8	78	77.2	78.1	79.5	79.4	79.6	79.6	86.5	86.2	85.5	86.9	73.1	73.2	73.3	73.3	73.4	73.4	72.8	73.5	73.5	73.4	82.8	88.1	89.9	90.1	89.5	89.6	88.5	87.9	89.6	89.7	88.2	87.7	88.3	88	93.9	88.1	87.7	88	96	96	96	95.8	96	94.8	94.6
MG846438.1	50.8	51.1	49.4	76.3	78.2	78.1	77.9	77.7	77.9	77.9	87.1	86.1	86.8	86.4	72.8	73	73	73.2	73.2	73.1	72.5	72.6	73	72.7	85.5	91.1	90.2	90.8	90.6	90.7	90.7	90.4	90.2	90.5	92.3	91.9	92.3	91.9	90.1	94.6	95.1	95.3	90.4	90.4	90.4	90.2	90.3	86.7	93.6
KY069111.1	50.3	50.6	49.3	77.8	77.3	78	79.3	79.2	79.3	79.3	86.6	86.1	86	86.7	73.1	73.3	73.3	73.4	73.6	73.6	73	73.2	73.4	73.3	85.2	89.7	91.3	91	91.2	91.2	90.7	90.3	91.7	91.7	91.1	90.7	91.5	91.1	91.9	89.9	89.5	90	93.5	93.5	93.5	93.5	93.5	92.9	93
MG846439.1	50.5	50.3	49.3	78.3	77.5	78.5	79.7	79.5	79.8	79.8	86.2	86	86.1	86.8	73.3	73.5	73.5	73.7	73.7	73.8	73.1	73.7	73.8	74.1	86	91.8	93.3	93.7	93.1	93.1	92.6	91.8	93	93.4	92.3	92	92.7	92.4	91	91.8	91.9	91.8	92.7	92.7	92.7	92.6	92.7	92.4	92.1
KU569162.1	50.4	50.5	49.5	78.1	77.4	78.3	79.6	79.4	79.7	79.7	86.3	86.1	85.6	86.9	73.2	73.3	73.4	73.3	73.5	73.6	73	73.4	73.5	73.5	83.2	88.9	90.7	90.2	90.2	90.2	89.3	88.8	90	90.3	88.9	88.6	89.2	89	93.4	88.6	88.6	88.9	94.8	94.8	94.8	94.7	94.7	93.7	93.3
MG846440.1	50.3	50.7	49.7	78.2	77.6	78.5	79.7	79.5	79.8	79.8	86.7	86.6	86.2	87.4	73.3	73.4	73.5	73.6	73.7	73.8	73.2	73.8	74.1	73.8	84.1	89.4	91.3	91.1	90.6	90.6	90.1	89.3	90.3	91.1	89.6	89.7	90.2	89.7	93.1	89.5	89.5	89.8	94.4	94.4	94.4	94.2	94.3	94.6	93.2
KM598417.1	51.2	51.2	49.7	83	80.7	80.8	80.6	80.6	80.5	80.5	77.6	77.5	78.5	77.8	86.1	86	86.1	86.5	86.5	86.6	85.9	88.1	87.7	87.3	86.6	79.1	78.4	79.3	79.4	79.5	78.7	78.7	78.7	79	78.7	78.7	79.1	78.7	80.1	79.4	78.7	79.2	80.8	80.8	80.8	80.9	80.7	83	81
KU523900.1	50.4	50.8	48.7	77.1	78.5	78.4	77.4	77.3	77.4	77.4	87.4	85.7	86.7	86	72.6	73	72.9	73	73	73.3	72.7	73.7	73.8	73.2	81.8	88.4	87.9	87.9	87.7	87.9	88.5	87.7	87.4	87.4	88.1	87.6	88.1	88	89.4	88.7	88.6	88.8	90.8	90.8	90.8	90.9	90.7	92.2	91.5
MG602518.1	50.5	50.1	49	86	82.9	83.7	85.5	85.4	85.5	85.5	82.3	82.3	83.8	83.1	78.7	78.7	78.9	78.9	79	79	78.4	80.3	80	79.6	80.4	84.2	85.2	86.7	86.6	86.7	85.8	84.9	86.2	86.3	84.5	84	84.3	84.4	86.3	84.4	84.5	84.8	89.5	89.5	89.5	89.5	89.4	91.8	87
NC_038534.1	50.4	50.3	49.1	77	77.9	79.1	78.7	78.6	78.7	78.7	87	86.5	86.9	86.9	72.9	73.1	73.1	73.5	73.6	73.6	73.1	73.1	73.1	73.4	87.4	94.6	93.6	94.2	94.1	94.2	94.5	94.2	93.8	94.1	94.1	94.6	94.8	95	88.8	95.4	95.7	95.8	89.6	89.6	89.6	89.5	89.6	87.9	91.5
KM598415.1	50	49.8	49.3	76.9	77.2	78.2	78.2	78	78.2	78.2	86.3	86	86.4	86.5	72.9	73	73.1	73.4	73.5	73.7	73.1	73.3	73.4	73.9	84.9	91.9	92.6	92.4	91.5	91.6	92.5	92.3	92.3	91.8	91.4	91.4	91.9	92.7	89	91	91.2	90.9	90.8	90.8	90.8	90.8	90.8	90.3	90.9
KM598414.1	50.3	50.5	49.7	77.6	77.1	77.9	78.9	78.7	78.9	78.9	86.9	86.4	86.6	87	72.6	72.7	72.7	72.9	73.1	73.3	72.7	72.9	73.3	73.4	81.9	87.6	89.4	89	88.7	88.9	88.5	87.8	88.2	89	87.7	87.6	88	87.6	91.3	88	87.9	88.1	92.5	92.5	92.5	92.5	92.5	92.8	91.3
KM598416.1	50.2	50.3	48.7	77.2	77.3	78.1	78.9	78.7	78.9	78.9	86.8	85.9	86.3	86.1	73.1	73.1	73.3	73.4	73.5	73.6	73	73.2	73.3	73	82.6	88.5	89.4	90	89.4	89.4	88.8	88.2	89	89.6	88.7	88.7	89.3	89	90.6	88.7	88.4	88.8	92.2	92.3	92.3	92.3	92.3	92.9	91.9
KM598419.1	51.4	51.2	48.6	87.3	91.6	91.5	91.3	91.3	91.2	91.2	72.6	73	74	73.1	97.3	97.3	97.6	98.2	98.3	99.5	98.8	92.1	91.7	91.4	79.6	72.9	73	72.8	72.8	72.9	72.9	72.7	73	73.1	72.9	72.6	72.7	72.8	72.8	72.9	72.9	73	73.5	73.5	73.5	73.4	73.5	72.2	73.4
NC_024452.1	50.7	50.2	49.3	76.2	77.9	78.3	77.7	77.5	77.7	77.7	86.8	86.2	87	86.5	72.6	72.9	72.8	73.2	73.3	73.3	72.7	72.7	72.9	73	86.7	92.6	91.6	92.1	92	92.1	92.4	92.1	91.3	91.9	92.9	93.9	93.7	93.4	87.5	96.7	97.9	97.8	87.8	87.8	87.8	87.7	87.7	85.8	90.6
MG602516.1	50.1	50.8	48.8	78.4	77.7	78.4	79.9	79.7	80	80	86.8	86.5	86.1	87.3	73.2	73.5	73.5	73.5	73.6	73.8	73.2	73.9	74.2	73.9	82.3	87.9	90.4	90.4	89.8	89.9	89.3	88.5	89.6	89.8	88.3	87.5	88.1	88.3	91.3	87.8	87.7	88.1	92.9	92.9	92.9	93	92.9	94.7	90.8
MG602513.1	50.5	50.6	48.6	78.4	77.2	78	79.7	79.5	79.8	79.8	86.5	85.7	85.5	86.5	72.8	73.1	73.1	73	73.1	73.3	72.8	73.8	73.8	73.7	82	87.8	89.9	90.1	89.7	89.8	88.9	88.1	89.7	89.5	87.7	87.2	87.8	87.6	91	87.6	87.4	87.6	92.9	92.9	92.9	93	92.9	94.8	90.6
OQ437199.1	50.5	50.6	48.6	78.4	77.2	78	79.7	79.5	79.8	79.8	86.5	85.7	85.5	86.5	72.8	73.1	73.1	73	73.1	73.3	72.8	73.8	73.8	73.7	82	87.8	89.9	90.1	89.7	89.8	88.9	88.1	89.7	89.5	87.7	87.2	87.8	87.6	91	87.6	87.4	87.6	92.9	92.9	92.9	93	92.9	94.8	90.6
OK274229.1	50.4	50.6	48.7	78.4	77.4	78	79.2	79.1	79.3	79.3	86.1	85.4	85	86.1	73.1	73.3	73.3	73.4	73.5	73.5	73	74	74	74	82.2	88.5	90.1	89.8	89.5	89.5	89.2	88.4	89.3	89.7	88.5	87.8	88.3	88.5	91.3	87.8	88.2	88.3	92.5	92.5	92.5	92.6	92.4	94.5	91.7
KM254172.1	50.6	50.9	49.3	78.1	77.6	78.3	79.3	79.2	79.4	79.4	86.7	86.3	85.7	87	73.2	73.4	73.4	73.4	73.6	73.6	73	73.5	73.5	73.5	82.6	88.1	90.4	89.6	89.2	89.2	89.1	88.4	89.2	89.4	88.2	87.7	88.1	88.2	92.9	88.3	88	88.4	93.4	93.4	93.4	93.3	93.3	92.6	92
KJ486491.1	50.6	50.8	49.4	78	77.5	78.1	79.3	79.2	79.4	79.4	86.5	86.3	85.7	87	73	73.2	73.2	73.2	73.4	73.5	72.9	73.2	73.5	73.4	82.2	87.5	90.2	89.3	88.9	88.9	88.7	88	88.9	89.1	88	87.5	87.8	87.9	92.3	88	88.1	88.5	92.8	92.8	92.8	92.7	92.7	92.8	91.5
KJ486490.1	50.6	50.7	49.5	77.9	77.4	78	79.3	79.1	79.4	79.4	86.6	86.4	85.8	87.1	73	73.1	73.2	73.2	73.4	73.4	72.8	73.2	73.3	73.2	82.2	87.5	90.2	89.2	88.7	88.7	88.6	87.9	88.9	89.1	87.9	87.5	87.8	87.9	92.3	87.8	87.9	88.3	92.8	92.8	92.8	92.7	92.7	92.7	91.4
KJ486489.1	50.6	50.9	49.5	78	77.5	78.1	79.4	79.2	79.5	79.5	86.5	86.3	85.7	87	73.1	73.2	73.3	73.3	73.5	73.6	73	73.3	73.5	73.4	82.2	87.6	90.3	89.4	89	89	88.8	88.1	89	89.2	88	87.6	87.8	88	92.3	87.9	87.9	88.3	92.8	92.8	92.8	92.7	92.8	92.9	91.4
MN782009.1	50.7	50.3	49.3	77.7	77.2	77.9	79.3	79.2	79.4	79.4	86.5	86.6	86.2	87.3	72.9	73.1	73.2	73.1	73.3	73.3	72.7	73.2	73.5	73.4	82	87.4	89.4	88.9	88.8	88.8	87.8	87.2	88.3	89.1	87.5	87	87.5	87.5	91.9	88.1	88	88.3	92.8	92.8	92.8	92.7	92.7	94.4	91.1
MN782010.1	50.4	50.6	49.5	77.5	77.7	78.5	79.6	79.4	79.7	79.7	86.1	85.7	85.5	86.3	73.2	73.2	73.4	73.4	73.4	73.6	72.9	73.1	73.4	73.3	82.1	87.4	90.3	88.9	88.7	88.7	88	87.4	88.6	89.3	88	87.6	88.1	88	92.2	88	88	88.3	92.5	92.6	92.6	92.4	92.6	92.2	91.4
[truncated: 25 more columns]

## Sheet: Table S4
Table S4. Recombination events of the complete coding genomes of Aveparvovirus galliform1 strains. The analytical detection methods and the associated p-value are shown. Strains sequenced in the present study are highlighted in yellow background.
	Breakpoint Positions						Sequences			Detection Methods
	In Alignment		In Recombinant Sequence		Relative to NC_040672.1
Event	Begin	End	Begin	End	Begin	End	Recombinant Sequence(s)	Minor Parental Sequence(s)	Major Parental Sequence(s)	RDP	GENECONV	Bootscan	Maxchi	Chimaera	SiSscan	3Seq
1	3972*	5416*	3192*	4615*	3479*	4893*	KX133423.1 Chicken parvovirus strain GX-CH-PV-16	KX084398.1 Turkey parvovirus 1078 strain GX-Tu-PV-	MG602515.1 Chicken parvovirus strain GX-CH-PV-25	7.41142658932947E-124	3.99908917886586E-101	1.00795498920739E-125	1.81602767014887E-48	9.36666609357261E-50	4.61931904927056E-63	5.03698080828934E-235
2	1516	3958*	1510	3177*	1510	3465*	KX133418.1 Chicken parvovirus strain GX-CH-PV-11	KX133420.1 UNVERIFIED: Chicken parvovirus strain G	KX084398.1 Turkey parvovirus 1078 strain GX-Tu-PV-	2.10164961700211E-125	7.08402638444118E-119	3.12054213792057E-123	6.75674042218786E-44	1.71877152082026E-43	9.27612098733117E-55	8.87111858469226E-219
							KX133417.1 UNVERIFIED: Chicken parvovirus strain G
3	3924*	13*	3141*	13*	3431*	13*	KX133419.1 Chicken parvovirus strain GX-CH-PV-12	KX084398.1 Turkey parvovirus 1078 strain GX-Tu-PV-	OK274227.1 Chicken parvovirus isolate ChPV/CK/CH/H	3.46681095131637E-66	1.06815587693178E-63	1.58061524551722E-61	1.12458480937978E-37	1.78329734810041E-15	3.05148878831587E-49	4.26006421349146E-174
							KX133415.1 Chicken parvovirus strain GX-CH-PV-8	OK274227.1 Chicken parvovirus isolate ChPV/CK/CH/H	KX084398.1 Turkey parvovirus 1078 strain GX-Tu-PV-
							MG602509.1 Chicken parvovirus strain GX-CH-PV-19
4	5400*	1535*	4596*	1529*	4877*	1529*	KX133416.1 Chicken parvovirus strain GX-CH-PV-9	Unknown (KX084398.1 Turkey parvovirus 1078 strain GX-Tu-PV-)	KX084397.1 Turkey parvovirus 1078 strain GX-Tu-PV-	NS	2.03263191621323E-34	9.50301122337104E-62	9.01411289122988E-27	9.01416484201366E-27	3.05259893175192E-90	1.04437268858038E-167
								Unknown(KX084397.1 Turkey parvovirus 1078 strain GX-Tu-PV-)	KX084398.1 Turkey parvovirus 1078 strain GX-Tu-PV-
5	4012	5344	3257	4570	3519	4821	OK490349.1 Turkey parvovirus 1078 isolate TuPV/CK/	OK274226.1 Chicken parvovirus isolate ChPV/CK/CH/H	OQ437200.1 Chicken parvovirus isolate GX-CH-PV-32	1.39386380496166E-103	1.86738750329727E-90	2.81466825841666E-98	1.04985414853819E-45	2.09191897688361E-46	1.10182065831354E-57	2.52150166244441E-167
6	1709	3816	1702	3045	1703	3337	MG602514.1 Chicken parvovirus strain GX-CH-PV-24	MG602517.1 Chicken parvovirus strain GX-CH-PV-27	OQ437200.1 Chicken parvovirus isolate GX-CH-PV-32	5.4169219709924E-123	6.2672745551646E-118	9.8911928790177E-126	6.07336220123987E-39	3.21280128251352E-39	5.7557752515524E-52	7.9478e-167
									OQ437201.1 Chicken parvovirus isolate GX-CH-PV-33
7	2015*	5416*	1972*	4843*	1881*	4893*	KM598419.1 Meleagris gallopavo enteric parvovirus	NC_024454.1 Turkey parvovirus 1078	KM598414.1 Gallus gallus enteric parvovirus isolat	2.0905285183768E-62	1.12069243306332E-38	1.73738986537136E-58	4.05949802366456E-27	NS	2.94148197853142E-84	3.80941656221494E-150
								KM598420.1 Meleagris gallopavo enteric parvovirus
8	1*	1522*	1*	1516*	1*	1516*	KX084397.1 Turkey parvovirus 1078 strain GX-Tu-PV-	KX133427.1 Chicken parvovirus strain GX-CH-PV-6	KX084398.1 Turkey parvovirus 1078 strain GX-Tu-PV-	8.01251717749914E-61	4.93760699634541E-36	1.52194269384759E-61	1.93579653105197E-03	3.65505068776445E-22	7.97666080119386E-90	2.43392417607452E-126
								KX084398.1 Turkey parvovirus 1078 strain GX-Tu-PV-	KX133427.1 Chicken parvovirus strain GX-CH-PV-6
9	5401	1334*	4627	1328*	4878	1328*	^KX084399.1 UNVERIFIED: Chicken parvovirus strain C	Unknown (KX133425.1 Chicken parvovirus strain GX-CH-PV-18	KM254173.1 Protoparvovirus HK-2014 isolate ParvoD1	8.1084557298348E-20	5.75029703431693E-13	1.58640605668542E-16	1.83480606899457E-19	1.11614232941796E-10	5.47737739061135E-67	1.55559381446345E-95
								Unknown(KM254173.1 Protoparvovirus HK-2014 isolate ParvoD1)	MG602517.1 Chicken parvovirus strain GX-CH-PV-27
									KX133420.1 UNVERIFIED: Chicken parvovirus strain G
									KX133421.1 Chicken parvovirus strain GX-CH-PV-14
									OK274225.1 Chicken parvovirus isolate ChPV/CK/CH/H
									KX133425.1 Chicken parvovirus strain GX-CH-PV-18
									KX133422.1 Chicken parvovirus strain GX-CH-PV-15
10	4060	4762	3303	4004	3565	4260	^KM598417.1 Gallus gallus enteric parvovirus isolat	MN782009.1 Aveparvovirus galliform1 isolate GA/147	KX084399.1 UNVERIFIED: Chicken parvovirus strain C	2.26790990494343E-74	5.76952859671043E-71	1.16489548832455E-67	6.92421973503658E-31	1.80948804847169E-29	2.78844576323605E-32	4.00166820782363E-105
								MN782010.1 Aveparvovirus galliform1 isolate GA/147	MG602514.1 Chicken parvovirus strain GX-CH-PV-24
									OQ437200.1 Chicken parvovirus isolate GX-CH-PV-32
									OQ437201.1 Chicken parvovirus isolate GX-CH-PV-33
11	1290	4059*	1284	3302*	1284	3564*	KM598417.1 Gallus gallus enteric parvovirus isolat	Unknown (KM254173.1 Protoparvovirus HK-2014 isolate ParvoD1)	MG602520.1 Chicken parvovirus strain GX-CH-PV-30	9.57067327576076E-06	4.15780901267876E-18	5.48717305531219E-18	1.73393498011896E-16	6.73701412667291E-06	1.3514476486131E-39	5.35976032675532E-167
									MG602519.1 Chicken parvovirus strain GX-CH-PV-29
									MG846439.1 Aveparvovirus galliform1 strain RS/BR/1
12	1998*	4031	1871*	3249	1881*	3536	^MG602515.1 Chicken parvovirus strain GX-CH-PV-25	MG602518.1 Chicken parvovirus strain GX-CH-PV-28	KX084401.1 Chicken parvovirus strain CH-CH-PV-4	4.14141098811215E-46	1.59793928845581E-43	1.45438355710971E-35	3.10529800676868E-17	8.32262143100186E-17	2.15713813205222E-24	1.71955e-90
							MG602517.1 Chicken parvovirus strain GX-CH-PV-27
							MG602512.1 Chicken parvovirus strain GX-CH-PV-22
13	3956*	5384*	3176*	4583*	3463*	4861*	^KX133421.1 Chicken parvovirus strain GX-CH-PV-14	KX084401.1 Chicken parvovirus strain CH-CH-PV-4	KX133425.1 Chicken parvovirus strain GX-CH-PV-18	3.00007385495161E-43	3.3990766660205E-40	1.35009010754223E-40	4.27704093744128E-31	7.02699461844168E-29	8.72547711919367E-31	1.31203e-89
							KX133420.1 UNVERIFIED: Chicken parvovirus strain G
14	4346*	5400*	3564*	4599*	3851*	4877*	^MG602518.1 Chicken parvovirus strain GX-CH-PV-28	Unknown (OK274230.1 Chicken parvovirus isolate ChPV/CK/CH/H)	MG602510.1 Chicken parvovirus strain GX-CH-PV-20	1.14427058955173E-43	6.43950964010643E-36	1.34712355102708E-38	1.29730576197161E-29	2.4269074846625E-30	3.21880910685575E-34	1.73958538571549E-87
								KX133425.1 Chicken parvovirus strain GX-CH-PV-18
								MG602511.1 Chicken parvovirus strain GX-CH-PV-21
								KX133424.1 Chicken parvovirus strain GX-CH-PV-17
15	4032*	5386*	3247*	4582*	3537*	4863*	^KX084401.1 Chicken parvovirus strain CH-CH-PV-4	MG602517.1 Chicken parvovirus strain GX-CH-PV-27	Unknown (KU523900.1 Chicken parvovirus isolate GX-CH-PV-7 n)	5.75906587542414E-11	4.13941852325401E-11	5.54934701462452E-11	1.13108340012459E-10	1.45281056048594E-10	1.99904434095224E-27	8.38002537790085E-86
16	4032*	5416*	3250*	4615*	3537*	4893*	MG602515.1 Chicken parvovirus strain GX-CH-PV-25	Unknown (KX133425.1 Chicken parvovirus strain GX-CH-PV-18	MG602511.1 Chicken parvovirus strain GX-CH-PV-21	4.41796782548324E-33	2.49523366933092E-20	4.42648096604748E-33	2.69042172689905E-20	NS	5.06669660585712E-39	6.67752e-71
								MG602510.1 Chicken parvovirus strain GX-CH-PV-20
17	1696	3923*	1690	3143*	1690	3430*	^KX133415.1 Chicken parvovirus strain GX-CH-PV-8	Unknown (MG602509.1 Chicken parvovirus strain GX-CH-PV-19	KX133425.1 Chicken parvovirus strain GX-CH-PV-18	NS	2.68370168019383E-28	7.35027540723996E-32	1.54090364092871E-22	4.15602064496724E-22	2.1479478737942E-27	1.47843e-65
18	4765*	5416*	4007*	4640*	4263*	4893*	KM598417.1 Gallus gallus enteric parvovirus isolat	KM598421.1 Meleagris gallopavo enteric parvovirus	KM598415.1 Gallus gallus enteric parvovirus isolat	2.65534446782463E-20	1.34618166869944E-18	5.01866805782586E-17	1.91251300661996E-07	4.44382867355143E-19	1.14501794790802E-28	4.69173455324774E-61
								KX133417.1 UNVERIFIED: Chicken parvovirus strain G
								KX133418.1 Chicken parvovirus strain GX-CH-PV-11
								KX084396.1 Turkey parvovirus 1078 strain GX-Tu-PV-
								KX084398.1 Turkey parvovirus 1078 strain GX-Tu-PV-
								KM598418.1 Meleagris gallopavo enteric parvovirus
								NC_024454.1 Turkey parvovirus 1078
								KM598420.1 Meleagris gallopavo enteric parvovirus
19	111*	1522*	111*	1516*	111*	1516*	KX133425.1 Chicken parvovirus strain GX-CH-PV-18	MG602517.1 Chicken parvovirus strain GX-CH-PV-27	MG602510.1 Chicken parvovirus strain GX-CH-PV-20	5.68499765702204E-30	1.85769438990119E-32	3.21874749383684E-34	3.53060193660014E-20	2.54998035258053E-19	1.56658481192654E-24	4.51696e-57
20	6*	1330	6*	1324	6*	1324	^KM254173.1 Protoparvovirus HK-2014 isolate ParvoD1	Unknown (OQ437201.1 Chicken parvovirus isolate GX-CH-PV-33	KX084400.1 Chicken parvovirus strain CH-CH-PV-2	8.52804112935318E-56	3.75294167341095E-42	6.03045202266625E-57	9.90978786833935E-24	2.14323967463144E-25	1.66468276640983E-29	2.19569337316497E-57
								Unknown(MG602514.1 Chicken parvovirus strain GX-CH-PV-24
								Unknown(OQ437200.1 Chicken parvovirus isolate GX-CH-PV-32
21	3992	5399*	3209	4595*	3499	4876*	^KU523900.1 Chicken parvovirus isolate GX-CH-PV-7 n	OK274229.1 Chicken parvovirus isolate ChPV/CK/CH/H	KX133416.1 Chicken parvovirus strain GX-CH-PV-9	6.2229282229348E-17	7.6180279137092E-19	8.22090766328356E-12	5.14233512195999E-19	4.57554737344841E-05	1.98456670769925E-36	8.03699736078839E-55
24	4018	5355*	3236	4554*	3525	4832*	^KX133427.1 Chicken parvovirus strain GX-CH-PV-6	KX084400.1 Chicken parvovirus strain CH-CH-PV-2	OM469254.1 MAG: Aveparvovirus sp. isolate AvePV/PB	7.4792227812293E-50	5.31732364988818E-43	2.02109341252464E-52	1.16893196433025E-24	2.85232107522611E-21	1.08745847705155E-40	1.96741318569948E-07
									MN782008.1 Aveparvovirus galliform1 isolate GA/147
									MG602519.1 Chicken parvovirus strain GX-CH-PV-29
									OK274228.1 Chicken parvovirus isolate ChPV/CK/CH/H
									OK274226.1 Chicken parvovirus isolate ChPV/CK/CH/H
									OK274225.1 Chicken parvovirus isolate ChPV/CK/CH/H
									OM469247.1 MAG: Aveparvovirus sp. isolate AvePV/PB
									OM469257.1 MAG: Aveparvovirus sp. isolate AvePV/PB
									NC_038534.1 Turkey parvovirus 260
									NC_024452.1 Chicken parvovirus ABU-P1
25	3339	5260	2709	4459	2989	4737	OK274228.1 Chicken parvovirus isolate ChPV/CK/CH/H	OK274225.1 Chicken parvovirus isolate ChPV/CK/CH/H	OK274229.1 Chicken parvovirus isolate ChPV/CK/CH/H	6.26536019457027E-25	6.68829028891477E-30	5.31325911717913E-29	9.52878448208607E-22	8.0572998168532E-04	1.87675144492183E-31	4.58458884205697E-51
								OK274226.1 Chicken parvovirus isolate ChPV/CK/CH/H
27	94*	1602	94*	1596	94*	1596	KX084400.1 Chicken parvovirus strain CH-CH-PV-2	MG602514.1 Chicken parvovirus strain GX-CH-PV-24	KX133426.1 UNVERIFIED: Chicken parvovirus strain G	1.47720473876767E-35	2.73989478118535E-26	4.76354123621457E-35	3.85644685427059E-17	3.00232957722529E-19	3.73380340484282E-12	4.25348115465076E-50
28	4350*	4718	3568*	3935	3855*	4216	MG602518.1 Chicken parvovirus strain GX-CH-PV-28	USP-574-A	MG602514.1 Chicken parvovirus strain GX-CH-PV-24	3.02327050905852E-25	1.25668260643836E-23	1.03393795335072E-18	8.53321767729625E-22	6.11699007295772E-21	5.2053139521968E-24	6.68733010360837E-46
29	718	3923*	712	3143*	712	3430*	MG602509.1 Chicken parvovirus strain GX-CH-PV-19	MG602518.1 Chicken parvovirus strain GX-CH-PV-28	OQ437201.1 Chicken parvovirus isolate GX-CH-PV-33	1.04885005935336E-24	4.72251582368111E-11	9.36920600659677E-21	7.96129638115664E-16	4.09818251914123E-15	4.38810974151801E-55	1.00511e-39
30	2867	5364*	2269	4563*	2572	4841*	^NC_024452.1 Chicken parvovirus ABU-P1	OM469247.1 MAG: Aveparvovirus sp. isolate AvePV/PB	KM598416.1 Gallus gallus enteric parvovirus isolat	3.18770478219811E-13	1.57612168519479E-12	6.26541715042676E-09	1.15168365569225E-13	NS	4.5784857643896E-32	6.90808185185813E-39
31	1652*	3429	1646*	2799	1646*	3068	KX133426.1 UNVERIFIED: Chicken parvovirus strain G	MG602516.1 Chicken parvovirus strain GX-CH-PV-26	KX084400.1 Chicken parvovirus strain CH-CH-PV-2	1.48281216800362E-25	1.9475625724228E-22	8.26433921407674E-25	1.01900781434685E-09	2.87370559409492E-10	2.98745671273934E-12	8.11181018619801E-32
32	518	1651*	518	1645*	515	1645*	^KX133426.1 UNVERIFIED: Chicken parvovirus strain G	KX133427.1 Chicken parvovirus strain GX-CH-PV-6	Unknown (OK274229.1 Chicken parvovirus isolate ChPV/CK/CH/H)	4.23612988906444E-06	2.00594407750998E-08	7.10356731559618E-07	3.36468303919345E-04	6.44954788554997E-05	1.84030093264296E-16	1.07294221804556E-49
								KX084401.1 Chicken parvovirus strain CH-CH-PV-4
33	4742	5416*	3956	4612*	4240	4893*	KM598415.1 Gallus gallus enteric parvovirus isolat	MN782008.1 Aveparvovirus galliform1 isolate GA/147	KM598414.1 Gallus gallus enteric parvovirus isolat	1.05626288653069E-25	3.34796556993569E-23	1.57922298738618E-24	1.69188539629223E-13	3.84787337449791E-16	6.44826198931537E-15	9.53748930551713E-32
34	2144	3404*	1897	2774*	1909	3043*	MG602520.1 Chicken parvovirus strain GX-CH-PV-30	KX133422.1 Chicken parvovirus strain GX-CH-PV-15	OK274226.1 Chicken parvovirus isolate ChPV/CK/CH/H	1.00215589289169E-27	5.68488400278341E-29	2.62623614893472E-31	1.04128506872078E-12	5.84830817649982E-13	3.9608487732956E-17	1.40173370136233E-22
							MG602519.1 Chicken parvovirus strain GX-CH-PV-29	KX133423.1 Chicken parvovirus strain GX-CH-PV-16
								KX133420.1 UNVERIFIED: Chicken parvovirus strain G
								KX133421.1 Chicken parvovirus strain GX-CH-PV-14
								KX133425.1 Chicken parvovirus strain GX-CH-PV-18
								MG602510.1 Chicken parvovirus strain GX-CH-PV-20
								MG602518.1 Chicken parvovirus strain GX-CH-PV-28
35	3996*	5312	3216*	4511	3503*	4789	^NC_038534.1 Turkey parvovirus 260	MG602519.1 Chicken parvovirus strain GX-CH-PV-29	KM598414.1 Gallus gallus enteric parvovirus isolat	4.62140900380876E-03	2.18184401089425E-04	5.17616572344087E-03	3.97547563355877E-07	7.89511028290353E-05	4.26243042869445E-24	3.98981327459841E-36
							OK274226.1 Chicken parvovirus isolate ChPV/CK/CH/H[P]
							OM469254.1 MAG: Aveparvovirus sp. isolate AvePV/PB
							OM469247.1 MAG: Aveparvovirus sp. isolate AvePV/PB[P]
							OM469257.1 MAG: Aveparvovirus sp. isolate AvePV/PB[P]
							MG846438.1 Aveparvovirus galliform1 strain RS/BR/1
							MG846439.1 Aveparvovirus galliform1 strain RS/BR/1[P]
36	2228	3995*	1975	3215*	1993	3502*	OK274226.1 Chicken parvovirus isolate ChPV/CK/CH/H	Unknown (MG602516.1 Chicken parvovirus strain GX-CH-PV-26	MN782010.1 Aveparvovirus galliform1 isolate GA/147	7.34460460582816E-11	4.67865853204447E-10	4.59349693248229E-07	1.41106955368068E-04	1.23826219121868E-09	1.74184700572171E-12	5.19193197845199E-40
37	2488	3995*	2119	3215*	2224	3502*	MG846438.1 Aveparvovirus galliform1 strain RS/BR/1	Unknown (MG602513.1 Chicken parvovirus strain GX-CH-PV-23	MG846440.1 Aveparvovirus galliform1 strain RS/BR/1	1.90667702090367E-15	3.9589398057224E-12	1.04740752577775E-05	1.04307992630006E-13	NS	2.3954609876087E-15	7.24333427946823E-40
								Unknown(OQ437199.1 Chicken parvovirus isolate GX-CH-PV-31	KY069111.1 Aveparvovirus galliform1 strain RS/BR/2
									KU569162.1 Aveparvovirus galliform1 isolate IPV
38	2414	3995*	2068	3215*	2164	3502*	^KU569162.1 Aveparvovirus galliform1 isolate IPV	Unknown (OM469254.1 MAG: Aveparvovirus sp. isolate AvePV/PB)	OK274230.1 Chicken parvovirus isolate ChPV/CK/CH/H	8.33480615390683E-04	3.49180902628563E-07	1.75795540973888E-09	4.07816230420873E-09	5.8909500545288E-05	4.74221832345706E-17	1.94545576604851E-31
							KY069111.1 Aveparvovirus galliform1 strain RS/BR/2
							MG846439.1 Aveparvovirus galliform1 strain RS/BR/1
							MG846440.1 Aveparvovirus galliform1 strain RS/BR/1
39	50*	1474	50*	1468	50*	1468	^KM598414.1 Gallus gallus enteric parvovirus isolat	KM598416.1 Gallus gallus enteric parvovirus isolat	MG602513.1 Chicken parvovirus strain GX-CH-PV-23	1.60142131288106E-19	1.38405662849832E-21	2.58559199267647E-29	6.25886988882887E-16	2.37756154119205E-13	5.57539538502335E-20	2.80512759809337E-06
									OQ437199.1 Chicken parvovirus isolate GX-CH-PV-31
									OK274229.1 Chicken parvovirus isolate ChPV/CK/CH/H
40	798	1312	792	1306	792	1306	KX084401.1 Chicken parvovirus strain CH-CH-PV-4	KX084400.1 Chicken parvovirus strain CH-CH-PV-2	KX084397.1 Turkey parvovirus 1078 strain GX-Tu-PV-	NS	4.81946080011756E-12	1.8529835060005E-12	3.40674938131759E-15	4.98620351127784E-14	4.26046293759425E-13	5.71287432636715E-29
41	2516	3944*	2138	3164*	2246	3451*	^KM598416.1 Gallus gallus enteric parvovirus isolat	KX133422.1 Chicken parvovirus strain GX-CH-PV-15	OM469254.1 MAG: Aveparvovirus sp. isolate AvePV/PB	5.66472334770073E-04	4.01709738352906E-05	3.82300411445703E-04	.021755329210103	5.71468774535929E-07	2.47155522549761E-06	2.20544094616944E-28
								KX133420.1 UNVERIFIED: Chicken parvovirus strain G
								KX133421.1 Chicken parvovirus strain GX-CH-PV-14
								MG602510.1 Chicken parvovirus strain GX-CH-PV-20
								MG602518.1 Chicken parvovirus strain GX-CH-PV-28
42	3369	5416*	2739	4615*	3008	4893*	^MG602516.1 Chicken parvovirus strain GX-CH-PV-26	Unknown (MG602511.1 Chicken parvovirus strain GX-CH-PV-21	KX133422.1 Chicken parvovirus strain GX-CH-PV-15	1.88246591929268E-27	2.75793180754077E-18	3.94467586831686E-28	2.00085511261835E-17	NS	NS	6.0756e-14
								Unknown(MG602510.1 Chicken parvovirus strain GX-CH-PV-20
43	1366	3955*	1360	3175*	1360	3462*	^KX133421.1 Chicken parvovirus strain GX-CH-PV-14	KX133423.1 Chicken parvovirus strain GX-CH-PV-16	OK274230.1 Chicken parvovirus isolate ChPV/CK/CH/H	1.98587534818135E-16	1.00853685896478E-16	4.45120725705024E-17	7.65633402076095E-09	NS	2.48604233741754E-25	2.33723858189989E-26
							KX133420.1 UNVERIFIED: Chicken parvovirus strain G	MG602510.1 Chicken parvovirus strain GX-CH-PV-20
45	4771	5028	3988	4227	4269	4505	MG846438.1 Aveparvovirus galliform1 strain RS/BR/1	KM254173.1 Protoparvovirus HK-2014 isolate ParvoD1	NC_024452.1 Chicken parvovirus ABU-P1	1.70302515475602E-20	5.62986254507506E-18	1.48912758832379E-18	8.02885601398958E-08	2.57847607852608E-10	1.00631081591565E-13	2.9526802418004E-26
47	2884*	4678	2286*	3895	2589*	4176	^KM254173.1 Protoparvovirus HK-2014 isolate ParvoD1	Unknown (USP-574-B)	USP-574-A	5.52641973792108E-15	1.03134786128001E-08	5.56839309846763E-15	1.79473083357712E-13	NS	6.1785522981843E-17	3.14371853099999E-27
48	2178	3980*	1931	3200*	1943	3487*	^KX133427.1 Chicken parvovirus strain GX-CH-PV-6	OM469247.1 MAG: Aveparvovirus sp. isolate AvePV/PB	Unknown (KJ486490.1 Chicken parvovirus isolate ADL120035	3.26886028875209E-15	2.12624899328005E-13	1.20022733147766E-15	3.19154754991657E-11	1.65719716017004E-12	8.76445908944512E-18	4.46950506182781E-24
								OM469254.1 MAG: Aveparvovirus sp. isolate AvePV/PB	Unknown(KM254172.1 Protoparvovirus HK-2014 isolate ParvoD6)
								OM469257.1 MAG: Aveparvovirus sp. isolate AvePV/PB	Unknown(KJ486491.1 Chicken parvovirus isolate ADL120686
								OK274230.1 Chicken parvovirus isolate ChPV/CK/CH/H	Unknown(KJ486489.1 Chicken parvovirus isolate ADL120019
50	2875	4686	2277	3903	2580	4184	^USP-574-A	USP-574-B	KX133425.1 Chicken parvovirus strain GX-CH-PV-18	1.86740418902507E-09	2.56421545845667E-09	5.09780414868E-12	1.1285395360122E-08	NS	8.64381366081906E-14	5.92882116693392E-22
									KX133424.1 Chicken parvovirus strain GX-CH-PV-17
									KX133422.1 Chicken parvovirus strain GX-CH-PV-15
51	2190*	3969	1943*	3189	1955*	3476	^MG602511.1 Chicken parvovirus strain GX-CH-PV-21	MG602513.1 Chicken parvovirus strain GX-CH-PV-23	Unknown (KM598415.1 Gallus gallus enteric parvovirus isolat)	8.47632617100464E-11	4.82260071616167E-14	2.27121687887619E-21	6.81179289542959E-12	1.08465460566661E-08	6.02500634038896E-19	1.10240897934064E-02
52	3970*	94*	3190*	94*	3477*	94*	^KX133422.1 Chicken parvovirus strain GX-CH-PV-15	MG602511.1 Chicken parvovirus strain GX-CH-PV-21	MG602520.1 Chicken parvovirus strain GX-CH-PV-30	1.19117385847714E-07	1.21298549329851E-08	5.33765171613232E-24	1.27853401768437E-15	NS	NS	0.00055373
53	530	2143*	530	1896*	527	1908*	^MG602519.1 Chicken parvovirus strain GX-CH-PV-29	MG846440.1 Aveparvovirus galliform1 strain RS/BR/1	Unknown (OK274229.1 Chicken parvovirus isolate ChPV/CK/CH/H)	2.92599007263512E-07	NS	9.65012075862541E-08	1.65202326500831E-07	3.09719246607226E-09	2.92707208130581E-09	1.62779916966569E-30
							MG602520.1 Chicken parvovirus strain GX-CH-PV-30		KU569162.1 Aveparvovirus galliform1 isolate IPV
54	4772	5312*	3989	4511*	4270	4789*	MG846439.1 Aveparvovirus galliform1 strain RS/BR/1	OK490349.1 Turkey parvovirus 1078 isolate TuPV/CK/	KU569162.1 Aveparvovirus galliform1 isolate IPV	6.13397164774025E-09	2.24622316547744E-07	1.16696045110712E-05	4.22125254551216E-10	5.27310066217092E-12	3.61618686727428E-13	8.66091723347876E-21
55	620*	1997*	620*	1871*	617*	1881*	^MG602512.1 Chicken parvovirus strain GX-CH-PV-22	KX133424.1 Chicken parvovirus strain GX-CH-PV-17	Unknown (MN782008.1 Aveparvovirus galliform1 isolate GA/147)	9.13627417654467E-15	1.46032054139137E-16	7.79403600086624E-19	1.67148714118176E-09	4.34348727763759E-10	2.58695814033734E-15	5.51602848703923E-19
56	1780	3772	1771	3010	1774	3303	^KX133419.1 Chicken parvovirus strain GX-CH-PV-12	KU523900.1 Chicken parvovirus isolate GX-CH-PV-7 n	Unknown (OK274230.1 Chicken parvovirus isolate ChPV/CK/CH/H)	1.73513366719946E-17	1.07720641693083E-12	NS	1.72295678376287E-12	8.26030391151508E-10	7.30002347455553E-19	7.45755457387531E-09
57	840	1055	834	1049	834	1049	KX133427.1 Chicken parvovirus strain GX-CH-PV-6	KX084400.1 Chicken parvovirus strain CH-CH-PV-2	KX084397.1 Turkey parvovirus 1078 strain GX-Tu-PV-	NS	2.0047629495954E-12	NS	4.22771761942167E-07	9.46933690256072E-07	9.13596674640514E-06	5.14569553975478E-17
58	4238	5166	3456	4365	3743	4643	MN782008.1 Aveparvovirus galliform1 isolate GA/147	OK274228.1 Chicken parvovirus isolate ChPV/CK/CH/H	MN782009.1 Aveparvovirus galliform1 isolate GA/147	2.13427765353756E-02	1.46818572341164E-04	1.83119545455229E-02	1.97865607006768E-09	NS	2.57037041362606E-26	6.86449768671722E-17
59	1558	2866*	1552	2265*	1552	2571*	^KM598415.1 Gallus gallus enteric parvovirus isolat	Unknown (NC_024452.1 Chicken parvovirus ABU-P1	KM254172.1 Protoparvovirus HK-2014 isolate ParvoD6	4.01557771689105E-06	7.80838469205388E-05	4.64667903658998E-05	2.5455111646826E-11	4.12387007025143E-07	4.60869658630147E-05	8.05420570910753E-17
									KJ486491.1 Chicken parvovirus isolate ADL120686
									KJ486490.1 Chicken parvovirus isolate ADL120035
									KJ486489.1 Chicken parvovirus isolate ADL120019
60	4037	4741*	3252	3955*	3542	4239*	KM598415.1 Gallus gallus enteric parvovirus isolat	OK274229.1 Chicken parvovirus isolate ChPV/CK/CH/H	KM598416.1 Gallus gallus enteric parvovirus isolat	3.66414406107407E-08	1.94369399443878E-05	8.60318391238044E-09	9.17255063184076E-14	4.95342652459303E-10	1.33993753943628E-07	2.22483404516196E-20
61	4032*	4346	3250*	3564	3537*	3851	OK274230.1 Chicken parvovirus isolate ChPV/CK/CH/H	OK274225.1 Chicken parvovirus isolate ChPV/CK/CH/H	MG602511.1 Chicken parvovirus strain GX-CH-PV-21	7.04927709160078E-12	1.97041021099409E-06	NS	6.62253993503638E-07	4.91648035773026E-06	1.01957376857766E-06	4.7491202614492E-16
62	196	2488	196	2119	196	2224	^OK274229.1 Chicken parvovirus isolate ChPV/CK/CH/H	Unknown (OM469257.1 MAG: Aveparvovirus sp. isolate AvePV/PB)	MG602518.1 Chicken parvovirus strain GX-CH-PV-28	5.37768030939247E-04	NS	1.91701577421191E-08	7.53139730485558E-13	1.06275555459798E-12	5.69221878929249E-16	3.31855858942606E-15
							OK274228.1 Chicken parvovirus isolate ChPV/CK/CH/H		KX133423.1 Chicken parvovirus strain GX-CH-PV-16
							MG602513.1 Chicken parvovirus strain GX-CH-PV-23		MG602510.1 Chicken parvovirus strain GX-CH-PV-20
							OQ437199.1 Chicken parvovirus isolate GX-CH-PV-31		KX133424.1 Chicken parvovirus strain GX-CH-PV-17
									MG602516.1 Chicken parvovirus strain GX-CH-PV-26
63	2152*	3969*	1905*	3189*	1917*	3476*	^OK274225.1 Chicken parvovirus isolate ChPV/CK/CH/H	Unknown (MG602518.1 Chicken parvovirus strain GX-CH-PV-28	KX133422.1 Chicken parvovirus strain GX-CH-PV-15	5.50620895971139E-06	9.60502711221112E-10	1.71930879166648E-14	6.27947995156532E-12	3.20955015994936E-06	NS	1.65631533841413E-02
								Unknown(KX133423.1 Chicken parvovirus strain GX-CH-PV-16
								Unknown(MG602510.1 Chicken parvovirus strain GX-CH-PV-20
64	5394*	1189*	4593*	1183*	4871*	1183*	KJ486491.1 Chicken parvovirus isolate ADL120686	KM254172.1 Protoparvovirus HK-2014 isolate ParvoD6	Unknown (KJ486490.1 Chicken parvovirus isolate ADL120035	5.85351872075483E-08	5.51882269148474E-07	3.5123923614824E-07	4.72267617700652E-05	5.01520995352996E-03	7.25494835045781E-10	3.95757328598965E-14
								KJ486490.1 Chicken parvovirus isolate ADL120035	Unknown(KM254172.1 Protoparvovirus HK-2014 isolate ParvoD6)
65	2122	3969*	1877	3189*	1887	3476*	^KX133422.1 Chicken parvovirus strain GX-CH-PV-15	MG602518.1 Chicken parvovirus strain GX-CH-PV-28	OK274230.1 Chicken parvovirus isolate ChPV/CK/CH/H	3.62756578666613E-05	2.14652847579933E-09	4.90373705659824E-14	9.30415239792287E-13	4.64370966661361E-05	1.38640839046929E-16	2.70562475979119E-06
								KX133423.1 Chicken parvovirus strain GX-CH-PV-16
								MG602510.1 Chicken parvovirus strain GX-CH-PV-20
67	178	2488	178	2119	178	2224	^MN782009.1 Aveparvovirus galliform1 isolate GA/147	Unknown (OM469257.1 MAG: Aveparvovirus sp. isolate AvePV/PB)	KJ486490.1 Chicken parvovirus isolate ADL120035	4.99493258733351E-05	1.84342201791128E-02	5.58478277691307E-04	7.47238473212275E-13	2.094712718699E-12	7.4940401949739E-06	1.20150266053034E-14
							MN782010.1 Aveparvovirus galliform1 isolate GA/147[P]		KM254172.1 Protoparvovirus HK-2014 isolate ParvoD6
									KJ486489.1 Chicken parvovirus isolate ADL120019
68	1290*	1452*	1284*	1446*	1284*	1446*	KM598417.1 Gallus gallus enteric parvovirus isolat	KM598415.1 Gallus gallus enteric parvovirus isolat	KX084398.1 Turkey parvovirus 1078 strain GX-Tu-PV-	3.06855153213005E-12	4.20372281120186E-11	9.68347880558849E-09	1.07399250795634E-02	NS	2.18297240255208E-02	NS
71	1298	1602*	1292	1596*	1292	1596*	KX084400.1 Chicken parvovirus strain CH-CH-PV-2	KX133415.1 Chicken parvovirus strain GX-CH-PV-8	KX084398.1 Turkey parvovirus 1078 strain GX-Tu-PV-	7.93497832638269E-09	8.10707431928535E-08	NS	1.07653437383513E-05	1.64950067444056E-04	4.34942161526762E-10	8.6533291049351E-06
72	14*	529*	14*	529*	14*	526*	MG602512.1 Chicken parvovirus strain GX-CH-PV-22	MG846440.1 Aveparvovirus galliform1 strain RS/BR/1	MG602519.1 Chicken parvovirus strain GX-CH-PV-29	5.04506048262381E-08	2.4145042098333E-05	3.54260959720432E-09	4.54852997090551E-04	8.34824791625251E-05	3.15812087660898E-05	5.38601163668773E-10
73	4870	5143*	4114	4369*	4368	4620*	OK490349.1 Turkey parvovirus 1078 isolate TuPV/CK/	OM469247.1 MAG: Aveparvovirus sp. isolate AvePV/PB	MN782008.1 Aveparvovirus galliform1 isolate GA/147	1.62602721779223E-05	2.84811541274724E-04	NS	5.1441302143248E-03	2.46529705413945E-03	4.73364762744611E-09	8.71169777305614E-06
							OK274227.1 Chicken parvovirus isolate ChPV/CK/CH/H
							OK274226.1 Chicken parvovirus isolate ChPV/CK/CH/H
77	1292	1664*	1286	1658*	1286	1658*	^MG602517.1 Chicken parvovirus strain GX-CH-PV-27	MG602512.1 Chicken parvovirus strain GX-CH-PV-22	Unknown (KU523900.1 Chicken parvovirus isolate GX-CH-PV-7 n)	1.0129364942512E-03	3.6395743534307E-03	8.53924936833882E-03	2.85252835576363E-05	1.13421947457023E-05	3.62222277171003E-05	3.48295413621358E-08
								MG602516.1 Chicken parvovirus strain GX-CH-PV-26
78	1*	1360	1*	1354	1*	1354	^MN782008.1 Aveparvovirus galliform1 isolate GA/147	Unknown (OM469257.1 MAG: Aveparvovirus sp. isolate AvePV/PB)	KX133423.1 Chicken parvovirus strain GX-CH-PV-16	2.56430311566734E-03	NS	NS	1.87688076939306E-05	1.35690893477155E-04	.038022652851515	3.95457538937549E-08
									MG602510.1 Chicken parvovirus strain GX-CH-PV-20
									MG602518.1 Chicken parvovirus strain GX-CH-PV-28
81	3444	4031*	2799	3246*	3077	3536*	^KX084401.1 Chicken parvovirus strain CH-CH-PV-4	MG602520.1 Chicken parvovirus strain GX-CH-PV-30	MG602518.1 Chicken parvovirus strain GX-CH-PV-28	NS	NS	1.22117876890216E-02	1.52645612401208E-04	2.02669471610882E-05	1.41422302868535E-07	0.00330149
82	2362	3312	2035	2685	2122	2969	^OK274230.1 Chicken parvovirus isolate ChPV/CK/CH/H	OM469254.1 MAG: Aveparvovirus sp. isolate AvePV/PB	NC_038534.1 Turkey parvovirus 260	NS	1.2380873011815E-04	1.5578249124657E-07	1.52406400869183E-05	1.20699738094565E-05	3.93841474536468E-12	4.94367666381557E-06
85	2474*	3902*	2116*	3122*	2212*	3409*	^OM469257.1 MAG: Aveparvovirus sp. isolate AvePV/PB	OM469247.1 MAG: Aveparvovirus sp. isolate AvePV/PB	NC_038534.1 Turkey parvovirus 260	NS	5.24819414711791E-05	9.33888219980947E-07	6.74171774017061E-06	1.20814688207182E-05	2.38253631064495E-13	3.97665755474323E-02
86	2623	2867	2146	2269	2337	2572	^NC_038534.1 Turkey parvovirus 260	KM254173.1 Protoparvovirus HK-2014 isolate ParvoD1	Unknown (OM469254.1 MAG: Aveparvovirus sp. isolate AvePV/PB)	1.53420661346521E-03	2.86472643025949E-02	1.06078160041442E-03	1.29254050631951E-02	2.05375880067577E-02	9.74048636660793E-07	7.62598267176617E-05
								MN782008.1 Aveparvovirus galliform1 isolate GA/147	Unknown(OM469247.1 MAG: Aveparvovirus sp. isolate AvePV/PB)
88	4998	5161	4197	4360	4476	4638	^KU569162.1 Aveparvovirus galliform1 isolate IPV	KM254173.1 Protoparvovirus HK-2014 isolate ParvoD1	MG846440.1 Aveparvovirus galliform1 strain RS/BR/1	2.01520071233001E-06	3.68111752717978E-05	2.04564738255537E-05	.015557851415128	NS	NS	2.54063654011705E-04
								KX133425.1 Chicken parvovirus strain GX-CH-PV-18
								MG602511.1 Chicken parvovirus strain GX-CH-PV-21
								MG602510.1 Chicken parvovirus strain GX-CH-PV-20
								KX133424.1 Chicken parvovirus strain GX-CH-PV-17
89	243*	846*	243*	840*	243*	840*	^USP-574-A	USP-574-B	MG602511.1 Chicken parvovirus strain GX-CH-PV-21	2.63020711319729E-05	1.99180184745445E-03	2.66422946702264E-05	7.10081621061556E-04	3.94305269049043E-03	2.35680998859336E-03	3.48240262193489E-06
									MG602510.1 Chicken parvovirus strain GX-CH-PV-20
91	4633	4869*	3850	4086*	4131	4367*	OK274227.1 Chicken parvovirus isolate ChPV/CK/CH/H	OM469257.1 MAG: Aveparvovirus sp. isolate AvePV/PB	OK274228.1 Chicken parvovirus isolate ChPV/CK/CH/H	1.97841293690662E-05	1.3052344406211E-03	NS	1.92837489195621E-03	5.57552849058878E-04	3.00118735743974E-03	7.43863443597448E-06
93	4188*	4911	3406*	4128	3693*	4409	KY069111.1 Aveparvovirus galliform1 strain RS/BR/2	MN782010.1 Aveparvovirus galliform1 isolate GA/147	Unknown (OM469257.1 MAG: Aveparvovirus sp. isolate AvePV/PB)	2.09068757109915E-02	3.03772112045725E-02	4.99834039669969E-02	1.01492528715742E-05	8.35923834244235E-05	3.40781736688568E-10	9.42713888565056E-28
100	2780	3992*	2193	3212*	2485	3499*	^MG602512.1 Chicken parvovirus strain GX-CH-PV-22	KX133424.1 Chicken parvovirus strain GX-CH-PV-17	MN782008.1 Aveparvovirus galliform1 isolate GA/147	3.16600547325257E-02	NS	4.96961734589522E-02	1.9967421811923E-03	NS	4.74355752344513E-05	1.78387451588158E-07
104	1538	2192	1532	1945	1532	1957	^MG602513.1 Chicken parvovirus strain GX-CH-PV-23	MG602516.1 Chicken parvovirus strain GX-CH-PV-26	OK274229.1 Chicken parvovirus isolate ChPV/CK/CH/H	1.15923734074216E-06	1.81711382655886E-05	9.41856326459621E-05	3.83368166992824E-03	7.80547869311487E-04	1.38185664463216E-03	6.02666899940374E-07
106	810	1075*	804	1069*	804	1069*	^MG846438.1 Aveparvovirus galliform1 strain RS/BR/1	Unknown (KU523900.1 Chicken parvovirus isolate GX-CH-PV-7 n)	NC_024452.1 Chicken parvovirus ABU-P1	4.773745681281E-05	7.95682358406881E-04	1.30829829497909E-05	5.69951033935428E-04	6.46794782758024E-03	1.98874408211706E-04	4.79563391877602E-04
									KM598415.1 Gallus gallus enteric parvovirus isolat
									KM598419.1 Meleagris gallopavo enteric parvovirus

## Sheet: Table S5
Table S5: Selection pressure results in the coding genomes of Aveparvovirus galliform1. Codons under diversifying (positive) selection are highlighted in yellow background. Codons under purifying (negative) selection are highlighted in red background.
NP										NP-1										NS-1 (ChPV)										NS-1 (TuPV)										VP1
	FUBAR	SLAC		FEL				MEME			FUBAR	SLAC		FEL				MEME			FUBAR	SLAC		FEL				MEME			FUBAR	SLAC		FEL				MEME			FUBAR	SLAC		FEL				MEME
Codon	P α<β	P [dN/dS > 1]	P [dN/dS < 1]	alpha	beta	p-value	class	p-value		Codon	P α<β	P [dN/dS > 1]	P [dN/dS < 1]	alpha	beta	p-value	class	p-value		Codon	P α<β	P [dN/dS > 1]	P [dN/dS < 1]	alpha	beta	p-value	class	p-value		Codon	P α<β	P [dN/dS > 1]	P [dN/dS < 1]	alpha	beta	p-value	class	p-value		Codon	P α<β	P [dN/dS > 1]	P [dN/dS < 1]	alpha	beta	p-value	class	p-value
1	0.385	0.99756068702856	1	0.000	0.382	0.9383	Neutral	0.44		1	0.137	1	1	0.000	0.000	1.0000	Invariable	1.00		1	0.042	1	1	0.000	0.000	1.0000	Invariable	1.00		1	0.162	1	1	0.000	0.000	1.0000	Invariable	1.00		1	0.014	1	1	0.000	0.000	1.0000	Invariable	1.00
2	0.753	0.571774315912046	1	0.000	1.220	0.2398	Neutral	0.08		2	0.934	0.1906071624069489	1	0.000	1.307	0.0872	Diversifying	0.11		2	0.120	1	1	0.000	0.000	1.0000	Invariable	1.00		2	0.275	1	1	0.000	0.000	1.0000	Invariable	1.00		2	0.145	0.7820177600612022	0.4725485450727853	0.771	0.426	0.4887	Neutral	0.00
3	0.883	0.423530412145912	1	0.000	2.360	0.1379	Neutral	0.16		3	0.217	1	1	0.000	0.000	1.0000	Invariable	1.00		3	0.119	1	1	0.000	0.000	1.0000	Invariable	1.00		3	0.269	1	1	0.000	0.000	1.0000	Invariable	1.00		3	0.169	1	1	0.000	0.000	1.0000	Invariable	1.00
4	0.095	0.999999999999999	0.0924417606656395	2.325	0.000	0.0453	Purifying	0.67		4	0.108	1	0.2541296500686687	1.753	0.000	0.0370	Purifying	0.67		4	0.468	0.6664241199637406	1	0.000	0.139	0.3862	Neutral	0.37		4	0.271	1	1	0.000	0.000	1.0000	Invariable	1.00		4	0.037	1	0.2485785359324635	0.241	0.000	0.0918	Purifying	0.67
5	0.638	0.666666666666666	1	0.000	0.446	0.3744	Neutral	0.29		5	0.281	0.8573060089477815	0.4240124264406172	2.074	0.889	0.3830	Neutral	0.64		5	0.037	1	0.3333333333333333	0.326	0.000	0.1175	Neutral	0.67		5	0.276	1	1	0.000	0.000	1.0000	Invariable	1.00		5	0.000	1	0.01001682518957481	0.959	0.000	0.0012	Purifying	0.67
6	0.972	0.118955884924041	1	0.000	4.217	0.0133	Diversifying	0.00		6	0.946	0.2041708517896622	1	0.000	1.633	0.0855	Diversifying	0.11		6	0.071	0.8892060977877041	0.5549204575916546	0.643	0.000	0.0521	Purifying	0.67		6	0.286	1	1	0.000	0.000	1.0000	Invariable	1.00		6	0.541	0.393074678092206	0.8188773542124148	0.498	0.619	0.7437	Neutral	0.57
7	0.77	0.519495766842248	1	0.000	0.895	0.1910	Neutral	0.09		7	0.028	1	0.05073008968677728	3.079	0.000	0.0051	Purifying	0.67		7	0.041	1	0.3333333333333333	0.313	0.000	0.1038	Neutral	0.67		7	0.288	1	1	0.000	0.000	1.0000	Invariable	1.00		7	0.003	1	0.03703703703703698	0.333	0.000	0.0143	Purifying	0.67
8	0.001	1	0.00378677348087264	11.817	0.000	0.0002	Purifying	0.67		8	0.330	1	1	0.000	0.000	1.0000	Invariable	1.00		8	0.130	1	1	0.000	0.000	1.0000	Invariable	1.00		8	0.299	1	1	0.000	0.000	1.0000	Invariable	1.00		8	0.918	0.07022112073150935	1	0.000	0.805	0.0360	Diversifying	0.00
9	0.882	0.4031345661885	1	0.000	2.830	0.1948	Neutral	0.18		9	0.858	0.2649767039244386	0.8848451811888811	0.000	1.509	0.2169	Neutral	0.24		9	0.119	1	1	0.000	0.000	1.0000	Invariable	1.00		9	0.263	1	1	0.000	0.000	1.0000	Invariable	1.00		9	0.005	0.9999999999999998	0.03765236658519455	0.396	0.000	0.0064	Purifying	0.67
10	0.341	1	1	0.000	0.000	1.0000	Invariable	1.00		10	0.004	0.9720089205269388	0.1235217278159512	4.761	0.834	0.0342	Purifying	0.67		10	0.000	1	0.004646852046389038	1.539	0.000	0.0014	Purifying	0.67		10	0.004	1	0.1168638572121936	3.724	0.000	0.0225	Purifying	0.67		10	0.003	1	0.01515176592458889	0.729	0.000	0.0035	Purifying	0.67
11	0.358	0.888888888888889	0.555555555555555	0.981	0.424	0.5590	Neutral	0.65		11	0.117	1	0.314172662727453	0.696	0.000	0.0961	Purifying	0.67		11	0.040	1	0.3333333333333333	0.333	0.000	0.1117	Neutral	0.67		11	0.289	1	1	0.000	0.000	1.0000	Invariable	1.00		11	0.006	1	0.03703703703703698	0.374	0.000	0.0100	Purifying	0.67
12	0.811	0.409836620003377	1	0.000	1.401	0.1698	Neutral	0.19		12	0.005	0.9980030993493876	0.03179498613067278	4.136	0.208	0.0072	Purifying	0.67		12	0.128	1	1	0.000	0.000	1.0000	Invariable	1.00		12	0.286	1	1	0.000	0.000	1.0000	Invariable	1.00		12	0.002	1	0.03703703703703698	0.502	0.000	0.0055	Purifying	0.67
13	0.717	0.598305035805199	0.780420596275769	2.337	2.555	0.9318	Neutral	0.64		13	0.002	0.9986520366195599	0.01759434138910487	2.353	0.198	0.0117	Purifying	0.57		13	0.046	0.9999999999999998	0.2931776569894493	0.410	0.000	0.0953	Purifying	0.67		13	0.015	0.9999999999999998	0.2415370239126164	2.211	0.000	0.0621	Purifying	0.67		13	0.011	1	0.1409723302546759	0.328	0.000	0.0510	Purifying	0.67
14	0.652	0.532997209319047	0.718329964926068	3.476	5.082	0.5996	Neutral	0.50		14	0.307	1	1	0.000	0.000	1.0000	Invariable	1.00		14	0.009	0.9999999999999999	0.05458175491483785	1.227	0.000	0.0070	Purifying	0.67		14	0.262	1	1	0.000	0.000	1.0000	Invariable	1.00		14	0.000	1.000000000000001	0.0004171218751732875	1.353	0.000	0.0000	Purifying	0.67
15	0.956	0.305349052787877	0.858299297188765	0.000	3.859	0.0737	Diversifying	0.10		15	0.071	1	0.1989226536336324	1.606	0.000	0.0418	Purifying	0.67		15	0.663	0.4484680887894404	1	0.000	0.303	0.2103	Neutral	0.23		15	0.547	0.6788749976014963	1	0.000	0.562	0.3786	Neutral	0.36		15	0.004	1	0.03703703703703698	0.397	0.000	0.0092	Purifying	0.67
16	0.948	0.232744949340083	0.902136529302655	0.000	3.481	0.1191	Neutral	0.11		16	0.051	0.9463692226867945	0.2378083041338377	2.420	0.173	0.0227	Purifying	0.67		16	0.041	1	0.3333333333333333	0.301	0.000	0.1289	Neutral	0.67		16	0.287	1	1	0.000	0.000	1.0000	Invariable	1.00		16	0.000	1	2.090751577421557e-7	2.518	0.000	0.0000	Purifying	0.67
17	0.89	0.330262993774099	1	0.000	2.544	0.2037	Neutral	0.22		17	0.293	1	1	0.000	0.000	1.0000	Invariable	1.00		17	0.446	0.7601142766306955	1	0.000	0.103	0.5531	Neutral	0.47		17	0.261	1	1	0.000	0.000	1.0000	Invariable	1.00		17	0.095	0.9553433794679451	0.2080388064136932	0.501	0.132	0.1457	Neutral	0.67
18	0.769	0.444444444444444	1	0.000	1.045	0.1980	Neutral	0.17		18	0.000	1	0.01234567901234551	4.109	0.000	0.0002	Purifying	0.67		18	0.114	1	1	0.000	0.000	1.0000	Invariable	1.00		18	0.262	1	1	0.000	0.000	1.0000	Invariable	1.00		18	0.004	0.9994536464190295	0.004822207697748881	1.752	0.187	0.0027	Purifying	0.67
19	0.461	0.606161063362558	0.644574412040859	4.931	5.169	0.9573	Neutral	0.66		19	0.280	0.9403091592503725	0.4289433404109924	0.888	0.194	0.3153	Neutral	0.50		19	0.000	1	0.03651725239509795	1.682	0.000	0.0027	Purifying	0.67		19	0.009	1	0.2612967297044653	4.085	0.000	0.0330	Purifying	0.67		19	0.353	0.8020694352205454	1	0.000	0.056	0.5623	Neutral	0.47
20	0.048	0.938890872375757	0.243867051892927	12.869	1.735	0.0491	Purifying	0.67		20	0.001	1	0.01234567901234551	4.238	0.000	0.0003	Purifying	0.67		20	0.131	1	1	0.000	0.000	1.0000	Invariable	1.00		20	0.290	1	1	0.000	0.000	1.0000	Invariable	1.00		20	0.088	1	1	0.000	0.000	1.0000	Invariable	1.00
21	0.771	0.424247875239881	0.828852662209507	2.370	4.058	0.5009	Neutral	0.44		21	0.007	0.9999999999999998	0.01058697364862216	3.291	0.000	0.0011	Purifying	0.67		21	0.053	1	0.3333333333333333	0.218	0.000	0.1688	Neutral	0.67		21	0.303	1	1	0.000	0.000	1.0000	Invariable	1.00		21	0.134	1	1	0.000	0.000	1.0000	Invariable	1.00
22	0.011	0.99571911997502	0.0354268519716858	8.975	1.123	0.0212	Purifying	0.63		22	0.252	0.6275851700078133	0.6472051153287248	2.081	1.502	0.6966	Neutral	0.67		22	0.038	1	0.3436079779340511	0.315	0.000	0.1117	Neutral	0.67		22	0.048	1	0.3432698083345869	1.813	0.000	0.0900	Purifying	0.67		22	0.125	1	1	0.000	0.000	1.0000	Invariable	1.00
23	0.022	1	0.0227845919450544	4.363	0.000	0.0089	Purifying	0.67		23	0.258	0.8280286663234557	0.4698548834133169	2.371	1.023	0.3775	Neutral	0.67		23	0.062	0.9843982949219913	0.1297738792354883	0.901	0.170	0.1172	Neutral	0.67		23	0.515	0.688189193130254	0.7520029537707723	1.072	1.596	0.7623	Neutral	0.00		23	0.000	1	4.297128752828172e-8	6.097	0.000	0.0000	Purifying	0.67
24	0.512	0.804560381445153	0.632034722284851	1.469	1.163	0.8559	Neutral	0.48		24	0.136	1	0.3333333333333333	0.554	0.000	0.1113	Neutral	0.67		24	0.177	0.9431607059058806	0.4199805632697259	0.592	0.130	0.3099	Neutral	0.67		24	0.252	1	1	0.000	0.000	1.0000	Invariable	1.00		24	0.000	0.9998727651183474	0.0008290797987888787	6.223	0.285	0.0000	Purifying	0.33
25	0.772	0.510909149256211	1	0.000	1.176	0.1982	Neutral	0.22		25	0.007	1	0.01057585728421451	3.286	0.000	0.0016	Purifying	0.67		25	0.007	0.9999999999999999	0.05464061352457683	1.386	0.000	0.0055	Purifying	0.67		25	0.001	0.9968177082953426	0.04404697796709189	32.784	0.450	0.0022	Purifying	0.67		25	0.156	1	1	0.000	0.000	1.0000	Invariable	1.00
26	0.759	0.537441219168838	1	0.000	0.827	0.2043	Neutral	0.22		26	0.103	0.8481106343782119	0.4004900852231381	2.902	0.657	0.1328	Neutral	0.67		26	0.042	1	1	0.000	0.000	1.0000	Invariable	1.00		26	0.162	1	1	0.000	0.000	1.0000	Invariable	1.00		26	0.098	1	1	0.000	0.000	1.0000	Invariable	1.00
27	0.265	1	1	0.000	0.000	1.0000	Invariable	1.00		27	0.330	1	1	0.000	0.000	1.0000	Invariable	1.00		27	0.036	0.9882839991029861	0.1072961212348897	0.995	0.141	0.0645	Purifying	0.67		27	0.003	1	0.1111111111111109	4.055	0.000	0.0104	Purifying	0.67		27	0.034	1	1	0.000	0.000	1.0000	Invariable	1.00
28	0.502	0.706344461507803	0.736222445590782	1.336	0.996	0.8294	Neutral	0.67		28	0.087	0.9999999999999999	0.2432038210466295	1.353	0.000	0.0612	Purifying	0.67		28	0.041	1	0.3333333333333333	0.326	0.000	0.1200	Neutral	0.67		28	0.278	1	1	0.000	0.000	1.0000	Invariable	1.00		28	0.034	1	1	0.000	0.000	1.0000	Invariable	1.00
29	0.073	1	0.0598506680407012	2.585	0.000	0.0268	Purifying	0.67		29	0.434	0.8426605352245423	0.5797549914233968	1.040	0.624	0.7091	Neutral	0.67		29	0.119	1	1	0.000	0.000	1.0000	Invariable	1.00		29	0.269	1	1	0.000	0.000	1.0000	Invariable	1.00		29	0.128	0.925321353985039	0.3473865367491387	0.247	0.078	0.2857	Neutral	0.65
30	0.884	0.463049883046647	0.857286618032017	1.138	3.005	0.3809	Neutral	0.36		30	0.582	0.5597338848095181	0.7485008527974439	1.123	1.313	0.8791	Neutral	0.63		30	0.000	0.9999999999999996	0.00007799687079923512	3.958	0.000	0.0000	Purifying	0.67		30	0.036	1	0.2356506830291683	3.663	0.000	0.0494	Purifying	0.67		30	0.200	0.8107092363735813	0.4232536498850862	1.000	0.476	0.3246	Neutral	0.67
31	0.904	0.476076489009099	1	0.000	3.272	0.1640	Neutral	0.19		31	0.046	1	0.1111111111111109	1.105	0.000	0.0204	Purifying	0.67		31	0.117	1	1	0.000	0.000	1.0000	Invariable	1.00		31	0.265	1	1	0.000	0.000	1.0000	Invariable	1.00		31	0.000	1	2.448831095680504e-7	4.106	0.000	0.0000	Purifying	0.67
32	0.343	1	1	0.000	0.000	1.0000	Invariable	1.00		32	0.010	0.9999999999999999	0.01644909106559367	2.328	0.000	0.0033	Purifying	0.67		32	0.043	1	0.3333333333333333	0.304	0.000	0.1278	Neutral	0.67		32	0.278	1	1	0.000	0.000	1.0000	Invariable	1.00		32	0.506	0.6666666666666667	1	0.000	0.056	0.4093	Neutral	0.38
33	0.737	0.551602051547029	1	0.000	1.321	0.3612	Neutral	0.31		33	0.336	0.9258229843198382	0.4705321385669899	0.499	0.245	0.6303	Neutral	0.67		33	0.016	1	0.1111111111111109	0.637	0.000	0.0281	Purifying	0.67		33	0.290	1	1	0.000	0.000	1.0000	Invariable	1.00		33	0.088	1	1	0.000	0.000	1.0000	Invariable	1.00
34	0.361	1	1	0.000	0.000	1.0000	Invariable	1.00		34	0.291	1	1	0.000	0.000	1.0000	Invariable	1.00		34	0.000	0.9998475842097245	0.002591068434689481	2.509	0.133	0.0004	Purifying	0.67		34	0.068	1	0.3333333333333333	1.249	0.000	0.1183	Neutral	0.67		34	0.672	0.4912875217681453	1	0.000	0.177	0.3147	Neutral	0.09
35	0.894	0.198100761389406	1	0.000	1.920	0.0751	Diversifying	0.05		35	0.279	1	1	0.000	0.000	1.0000	Invariable	1.00		35	0.040	1	0.3333333333333333	0.315	0.000	0.1030	Neutral	0.67		35	0.288	1	1	0.000	0.000	1.0000	Invariable	1.00		35	0.125	1	1	0.000	0.000	1.0000	Invariable	1.00
36	0.598	0.666798948536877	1	0.000	0.468	0.4506	Neutral	0.16		36	0.323	1	1	0.000	0.000	1.0000	Invariable	1.00		36	0.047	1	0.2610066097041396	0.570	0.000	0.0843	Purifying	0.67		36	0.281	1	1	0.000	0.000	1.0000	Invariable	1.00		36	0.000	0.9999999999999997	0.0005774563819841427	1.353	0.000	0.0000	Purifying	0.67
37	0.738	0.590372288136953	1	0.000	0.836	0.2380	Neutral	0.23		37	0.570	0.7866341290622929	1	0.000	0.299	0.4158	Neutral	0.33		37	0.000	0.9997905990802907	0.001626173535727027	4.380	0.414	0.0001	Purifying	0.60		37	0.006	1	0.1111111111111109	3.290	0.000	0.0213	Purifying	0.67		37	0.626	0.4954677012090161	1	0.000	0.236	0.2791	Neutral	0.28
38	0.706	0.433423104300771	1	0.785	1.720	0.7346	Neutral	0.57		38	0.292	1	1	0.000	0.000	1.0000	Invariable	1.00		38	0.117	0.9628476713677696	0.2597200672475511	0.680	0.162	0.2255	Neutral	0.67		38	0.008	1	0.1111111111111109	2.806	0.000	0.0323	Purifying	0.67		38	0.366	0.8021430461213461	0.6123878766205448	0.329	0.171	0.5956	Neutral	0.67
39	0.656	0.694598786046215	1	0.000	0.545	0.3549	Neutral	0.35		39	0.532	0.6663252050838167	1	0.000	0.182	0.4423	Neutral	0.17		39	0.000	1	0.000152415790275473	2.347	0.000	0.0000	Purifying	0.67		39	0.000	1	0.03703703703703698	9.945	0.000	0.0029	Purifying	0.67		39	0.000	1	0.01001682518957481	0.959	0.000	0.0012	Purifying	0.67
40	0.736	0.551554130932403	1	0.000	1.311	0.3646	Neutral	0.30		40	0.314	1	1	0.000	0.000	1.0000	Invariable	1.00		40	0.194	0.9103609392254433	0.3383988168365442	1.161	0.359	0.2375	Neutral	0.66		40	0.497	0.8565698863441469	0.5582858520102365	1.056	1.318	0.9236	Neutral	0.64		40	0.717	0.1009906395464309	0.9672962586920606	0.483	1.298	0.1002	Neutral	0.01
41	0.361	1	1	0.000	0.000	1.0000	Invariable	1.00		41	0.576	0.7653148544518952	1	0.000	0.468	0.7044	Neutral	0.55		41	0.009	0.8946417610609319	0.2675026386891048	1.591	1.027	0.5009	Neutral	0.67		41	0.745	0.5585195002518263	0.8242405921300359	0.891	2.825	0.3213	Neutral	0.32		41	0.002	1	0.02686433326165605	0.540	0.000	0.0041	Purifying	0.67
42	0.724	0.722159642910903	0.721721609378979	0.531	2.990	0.4513	Neutral	0.38		42	0.014	0.9999999999999999	0.05438870297577303	1.353	0.000	0.0134	Purifying	0.67		42	0.000	1.000000000000001	7.421351525538356e-7	5.450	0.000	0.0000	Purifying	0.67		42	0.003	1	0.1111111111111109	4.195	0.000	0.0096	Purifying	0.67		42	0.546	0.5175698933348647	0.7368609494267913	0.421	0.379	0.9017	Neutral	0.00
43	0.819	0.413371532734356	1	0.000	1.472	0.1587	Neutral	0.18		43	0.270	1	1	0.000	0.000	1.0000	Invariable	1.00		43	0.112	1	1	0.000	0.000	1.0000	Invariable	1.00		43	0.249	1	1	0.000	0.000	1.0000	Invariable	1.00		43	0.046	0.9484625235127868	0.2086796244472818	0.700	0.170	0.1027	Neutral	0.67
44	0.266	1	1	0.000	0.000	1.0000	Invariable	1.00		44	0.467	0.8494209556690296	1	0.000	0.168	0.5462	Neutral	0.47		44	0.036	1	0.2355406005655681	0.574	0.000	0.0681	Purifying	0.67		44	0.052	1	0.2500223134708297	2.388	0.000	0.0669	Purifying	0.67		44	0.000	1	0.000005645029269252255	1.616	0.000	0.0000	Purifying	0.67
45	0.917	0.351567612111399	1	0.000	2.672	0.1214	Neutral	0.14		45	0.107	1	0.2282340992118297	0.769	0.000	0.0831	Purifying	0.67		45	0.000	1	0.000152415790275473	2.040	0.000	0.0001	Purifying	0.67		45	0.001	1	0.03703703703703698	3.568	0.000	0.0098	Purifying	0.67		45	0.024	0.9608569473136516	0.1649152930249902	1.263	0.272	0.0681	Purifying	0.54
46	0.496	1	1	0.000	0.000	1.0000	Invariable	1.00		46	0.010	0.9999999999999999	0.01592166266399375	2.230	0.000	0.0035	Purifying	0.67		46	0.000	1.000000000000001	0.00001693508780764574	4.576	0.000	0.0000	Purifying	0.67		46	0.000	1	0.03703703703703698	7.600	0.000	0.0022	Purifying	0.67		46	0.013	0.9950886696267008	0.05146445663351451	0.615	0.057	0.0195	Purifying	0.67
47	0.32	1	1	0.000	0.000	1.0000	Invariable	1.00		47	0.260	1	1	0.000	0.000	1.0000	Invariable	1.00		47	0.005	1	0.03703703703703698	0.975	0.000	0.0099	Purifying	0.67		47	0.004	1	0.1111111111111109	4.456	0.000	0.0146	Purifying	0.67		47	0.091	1	1	0.000	0.000	1.0000	Invariable	1.00
48	0.733	0.551602051547029	1	0.000	1.270	0.3683	Neutral	0.35		48	0.285	0.953487951419437	0.3848209948119549	0.848	0.172	0.3026	Neutral	0.52		48	0.449	0.7068069813652329	1	0.000	0.114	0.4803	Neutral	0.43		48	0.258	1	1	0.000	0.000	1.0000	Invariable	1.00		48	0.886	0.283410017656282	0.9046345004084717	0.000	0.627	0.1971	Neutral	0.00
49	0.179	1	0.348774567297048	0.861	0.000	0.1478	Neutral	0.67		49	0.107	1	0.2282340992118297	0.769	0.000	0.0831	Purifying	0.67		49	0.001	0.9999999999999998	0.01274337745680165	2.027	0.000	0.0012	Purifying	0.67		49	0.040	1	0.2296677810115044	13.344	0.000	0.0442	Purifying	0.67		49	0.750	0.3335009843581691	1	0.000	0.157	0.1505	Neutral	0.18
50	0.361	1	1	0.000	0.000	1.0000	Invariable	1.00		50	0.246	1	1	0.000	0.000	1.0000	Invariable	1.00		50	0.000	1	0.0004572473708274183	2.722	0.000	0.0000	Purifying	0.67		50	0.000	1	0.03703703703703698	10.891	0.000	0.0010	Purifying	0.67		50	0.091	1	1	0.000	0.000	1.0000	Invariable	1.00
51	0.713	0.630518858285721	1	0.000	0.925	0.2740	Neutral	0.28		51	0.224	0.6444417449576463	0.6156543060916022	1.813	1.747	0.9568	Neutral	0.67		51	0.000	0.9999471693303198	0.0009976004021517992	3.154	0.142	0.0001	Purifying	0.67		51	0.051	1	0.3333333333333333	1.479	0.000	0.1165	Neutral	0.67		51	0.000	0.9999301449461643	0.001499458436572398	1.057	0.060	0.0009	Purifying	0.67
52	0.758	0.488384402846408	1	0.000	1.357	0.3092	Neutral	0.16		52	0.012	1	0.04539981537768811	3.152	0.000	0.0035	Purifying	0.67		52	0.000	1	0.000009219099883717163	6.823	0.000	0.0000	Purifying	0.67		52	0.045	1	0.2301490497362857	3.213	0.000	0.0466	Purifying	0.67		52	0.012	1	0.1126214429340529	0.237	0.000	0.0383	Purifying	0.67
53	0.341	1	1	0.000	0.000	1.0000	Invariable	1.00		53	0.790	0.3564033187093311	1	0.000	0.498	0.1818	Neutral	0.20		53	0.032	1	0.2354613840318148	0.570	0.000	0.0606	Purifying	0.67		53	0.265	1	1	0.000	0.000	1.0000	Invariable	1.00		53	0.002	1	0.03703703703703698	0.534	0.000	0.0053	Purifying	0.67
54	0.044	1	0.0406694310502963	3.168	0.000	0.0197	Purifying	0.67		54	0.114	1	0.2152162260228734	0.844	0.000	0.0604	Purifying	0.67		54	0.442	0.7673289879556833	1	0.000	0.125	0.5154	Neutral	0.45		54	0.249	1	1	0.000	0.000	1.0000	Invariable	1.00		54	0.712	0.2962962962962963	1	0.000	0.196	0.1524	Neutral	0.18
55	0.814	0.385735167960413	1	0.000	1.781	0.2027	Neutral	0.06		55	0.030	1	0.04451297481426719	2.618	0.000	0.0075	Purifying	0.67		55	0.013	1	0.08608399691864643	0.948	0.000	0.0162	Purifying	0.67		55	0.018	1	0.2920785355893483	2.045	0.000	0.0808	Purifying	0.67		55	0.109	1	1	0.000	0.000	1.0000	Invariable	1.00
56	0.49	1	1	0.000	0.000	1.0000	Invariable	1.00		56	0.127	0.9564825406817843	0.2841271695088491	1.317	0.267	0.2049	Neutral	0.57		56	0.029	1	0.2959228446533732	0.473	0.000	0.0715	Purifying	0.67		56	0.258	1	1	0.000	0.000	1.0000	Invariable	1.00		56	0.109	1	1	0.000	0.000	1.0000	Invariable	1.00
57	0.659	0.689457638817792	1	0.000	1.078	0.5242	Neutral	0.46		57	0.408	0.7764456509244136	0.6429492181703205	1.739	0.739	0.4975	Neutral	0.67		57	0.044	1	0.2981057695465263	0.511	0.000	0.0929	Purifying	0.67		57	0.036	1	0.3041156937212445	12.610	0.000	0.0430	Purifying	0.67		57	0.091	1	1	0.000	0.000	1.0000	Invariable	1.00
58	0.916	0.19753086419753	1	0.000	2.664	0.0835	Diversifying	0.11		58	0.000	1	0.002066333357556016	6.654	0.000	0.0000	Purifying	0.67		58	0.095	0.9546515641224695	0.2449793797389983	1.221	0.256	0.1441	Neutral	0.67		58	0.016	0.9827881363846817	0.1655654615685695	5.061	0.483	0.0699	Purifying	0.67		58	0.158	1	1	0.000	0.000	1.0000	Invariable	1.00
59	0.33	1	1	0.000	0.000	1.0000	Invariable	1.00		59	0.516	0.7006760479521081	0.7191064671567197	0.724	0.797	0.9496	Neutral	0.65		59	0.000	0.9999999999999999	0.0005453239645877295	2.688	0.000	0.0001	Purifying	0.67		59	0.020	1	0.1578881658494818	5.641	0.000	0.0144	Purifying	0.67		59	0.599	0.5131412809994741	1	0.000	0.180	0.3427	Neutral	0.34
60	0.292	0.969991076386776	0.316452754574847	2.033	0.450	0.3088	Neutral	0.37		60	0.104	1	0.2152162260228734	0.844	0.000	0.0619	Purifying	0.67		60	0.000	1	0.0008459145373170829	2.740	0.000	0.0000	Purifying	0.67		60	0.036	1	0.2930068795065088	4.482	0.000	0.0491	Purifying	0.67		60	0.537	0.6666666666666667	1	0.000	0.053	0.3849	Neutral	0.36
61	0.732	0.695099337476319	0.538176194439321	3.952	5.553	0.7059	Neutral	0.04		61	0.064	0.9999999999999998	0.2275440994739545	1.500	0.000	0.0371	Purifying	0.67		61	0.116	1	1	0.000	0.000	1.0000	Invariable	1.00		61	0.262	1	1	0.000	0.000	1.0000	Invariable	1.00		61	0.091	1	1	0.000	0.000	1.0000	Invariable	1.00
62	0.782	0.543416064049314	1	0.000	1.401	0.2473	Neutral	0.23		62	0.292	1	1	0.000	0.000	1.0000	Invariable	1.00		62	0.004	1	0.01278696460851814	2.101	0.000	0.0012	Purifying	0.67		62	0.004	1	0.05607140646770614	8.268	0.000	0.0056	Purifying	0.67		62	0.150	1	1	0.000	0.000	1.0000	Invariable	1.00
63	0.691	0.670722209427395	1	0.000	0.874	0.3535	Neutral	0.32		63	0.137	1	1	0.000	0.000	1.0000	Invariable	1.00		63	0.044	1	0.296846303246171	0.362	0.000	0.1060	Neutral	0.67		63	0.067	1	0.3108148600207836	1.450	0.000	0.1022	Neutral	0.67		63	0.085	1	1	0.000	0.000	1.0000	Invariable	1.00
64	0	1	0.00632971941605031	8.251	0.000	0.0017	Purifying	0.67		64	0.554	0.6548857248177331	1	0.000	0.236	0.3857	Neutral	0.37		64	0.010	0.9688294587971337	0.1268707813333444	1.312	0.266	0.0555	Purifying	0.34		64	0.003	1	0.1173822817727652	5.057	0.000	0.0075	Purifying	0.67		64	0.085	1	1	0.000	0.000	1.0000	Invariable	1.00
65	0.691	0.706728468938708	0.477359664703495	0.675	1.556	0.8024	Neutral	0.04		65	0.000	0.9973067036988652	0.02774223591325753	5.311	0.000	0.0002	Purifying	0.67		65	0.001	0.9999999999999999	0.01278518012645069	2.022	0.000	0.0008	Purifying	0.67		65	0.045	1	0.2301490497362857	3.213	0.000	0.0466	Purifying	0.67		65	0.145	1	1	0.000	0.000	1.0000	Invariable	1.00
66	0.93	0.406397953404054	0.888683564430623	0.000	4.403	0.1047	Neutral	0.13		66	0.258	0.8888320990843658	0.5556691134008604	0.698	0.195	0.3937	Neutral	0.16		66	0.000	1	0.000005645029269252255	4.681	0.000	0.0000	Purifying	0.67		66	0.000	1	0.01234567901234551	7.763	0.000	0.0013	Purifying	0.67		66	0.049	0.9575776050398829	0.1448458060255036	0.529	0.277	0.3424	Neutral	0.40
67	0.889	0.24472440259295	1	0.000	2.575	0.0822	Diversifying	0.11		67	0.462	0.7317887005993262	0.4644852976751496	0.344	0.406	0.9660	Neutral	0.64		67	0.444	0.7673283841248303	1	0.000	0.126	0.5116	Neutral	0.45		67	0.249	1	1	0.000	0.000	1.0000	Invariable	1.00		67	0.549	0.6804230223300434	1	0.000	0.085	0.3830	Neutral	0.35
68	0.888	0.398355835072658	1	0.000	2.016	0.0887	Diversifying	0.11		68	0.291	1	1	0.000	0.000	1.0000	Invariable	1.00		68	0.084	1	1	0.000	0.000	1.0000	Invariable	1.00		68	0.203	1	1	0.000	0.000	1.0000	Invariable	1.00		68	0.008	1	0.1111111111111109	0.333	0.000	0.0234	Purifying	0.67
69	0.995	0.0426819093378475	1	0.000	5.090	0.0045	Diversifying	0.01		69	0.037	1	0.07068924327275483	1.704	0.000	0.0126	Purifying	0.67		69	0.615	0.570153395897955	0.799374715584073	0.738	0.587	0.8460	Neutral	0.67		69	0.226	0.8539387866839561	0.5624603193814492	3.928	0.910	0.3313	Neutral	0.67		69	0.109	1	1	0.000	0.000	1.0000	Invariable	1.00
										70	0.012	0.9999999999999998	0.06026643087488637	4.224	0.000	0.0039	Purifying	0.67		70	0.114	1	1	0.000	0.000	1.0000	Invariable	1.00		70	0.262	1	1	0.000	0.000	1.0000	Invariable	1.00		70	0.091	1	1	0.000	0.000	1.0000	Invariable	1.00
										71	0.043	0.9283034727040891	0.2585414425807905	3.152	0.746	0.1169	Neutral	0.67		71	0.115	1	1	0.000	0.000	1.0000	Invariable	1.00		71	0.271	1	1	0.000	0.000	1.0000	Invariable	1.00		71	0.017	1	0.2109732360683076	0.348	0.000	0.0473	Purifying	0.67
										72	0.754	0.2962962962962963	1	0.000	0.597	0.1777	Neutral	0.20		72	0.000	1	0.0001634725853975061	4.182	0.000	0.0000	Purifying	0.67		72	0.048	1	0.2313373668007417	2.551	0.000	0.0512	Purifying	0.67		72	0.091	1	1	0.000	0.000	1.0000	Invariable	1.00
										73	0.052	0.950487741326664	0.3054859341585615	1.963	0.000	0.0146	Purifying	0.67		73	0.001	0.995357193875721	0.03876242502357619	1.511	0.211	0.0227	Purifying	0.67		73	0.003	0.9676376780348275	0.1821560768522639	6.915	0.865	0.0674	Purifying	0.43		73	0.678	0.3952653136642749	1	0.000	0.257	0.2589	Neutral	0.27
										74	0.035	0.9963148017533935	0.04877256344040015	2.576	0.166	0.0136	Purifying	0.67		74	0.095	0.962962962962963	0.2592592592592592	0.674	0.140	0.1856	Neutral	0.67		74	0.005	1	0.1111111111111109	5.509	0.000	0.0144	Purifying	0.67		74	0.000	1	0.001371742112482699	1.004	0.000	0.0001	Purifying	0.67
										75	0.023	0.9999999999999999	0.05126714397356114	3.000	0.000	0.0030	Purifying	0.67		75	0.084	1	1	0.000	0.000	1.0000	Invariable	1.00		75	0.203	1	1	0.000	0.000	1.0000	Invariable	1.00		75	0.647	0.4924547125619501	1	0.000	0.174	0.3471	Neutral	0.34
										76	0.671	0.6238947419442564	1	0.000	0.339	0.3693	Neutral	0.35		76	0.000	0.9999999999999999	0.002006373161408614	2.310	0.000	0.0005	Purifying	0.67		76	0.026	1	0.133219576440651	3.497	0.000	0.0372	Purifying	0.67		76	0.517	0.751902224670936	1	0.000	0.071	0.4403	Neutral	0.40
										77	0.026	1	0.1111111111111109	1.500	0.000	0.0135	Purifying	0.67		77	0.114	1	1	0.000	0.000	1.0000	Invariable	1.00		77	0.262	1	1	0.000	0.000	1.0000	Invariable	1.00		77	0.168	1	1	0.000	0.000	1.0000	Invariable	1.00
										78	0.297	0.9032573583752497	0.5253269417009425	0.509	0.201	0.5299	Neutral	0.67		78	0.205	0.9369195315960164	0.4392360390053731	0.586	0.135	0.3231	Neutral	0.67		78	0.530	0.7451727760551132	1	0.000	0.527	0.4859	Neutral	0.19		78	0.003	1	0.02016884951473374	0.492	0.000	0.0047	Purifying	0.67
										79	0.015	1	0.03810041484622628	1.353	0.000	0.0062	Purifying	0.67		79	0.032	1	0.2354613840318148	0.570	0.000	0.0606	Purifying	0.67		79	0.265	1	1	0.000	0.000	1.0000	Invariable	1.00		79	0.001	1	0.03703703703703698	0.534	0.000	0.0048	Purifying	0.67
										80	0.251	0.9566765213229304	0.3729623782869622	0.883	0.214	0.3530	Neutral	0.31		80	0.002	0.9935212011330236	0.0440296372436233	1.957	0.149	0.0070	Purifying	0.67		80	0.001	1	0.03126868781468917	5.318	0.000	0.0038	Purifying	0.67		80	0.159	0.8991534890726297	0.3210322996844119	0.498	0.222	0.3316	Neutral	0.67
										81	0.217	1	1	0.000	0.000	1.0000	Invariable	1.00		81	0.009	1	0.08894411996328588	1.173	0.000	0.0144	Purifying	0.67		81	0.267	1	1	0.000	0.000	1.0000	Invariable	1.00		81	0.002	1	0.05027852118808374	0.526	0.000	0.0132	Purifying	0.67
										82	0.026	1	0.1111111111111109	1.353	0.000	0.0116	Purifying	0.67		82	0.000	0.9988969233849162	0.01186672012958623	1.790	0.194	0.0073	Purifying	0.67		82	0.275	0.7256554995613942	0.6472968765995901	2.094	1.657	0.8325	Neutral	0.67		82	0.006	1	0.04731180071737495	0.326	0.000	0.0289	Purifying	0.67
										83	0.289	1	1	0.000	0.000	1.0000	Invariable	1.00		83	0.000	1	0.0004572473708274183	2.053	0.000	0.0001	Purifying	0.67		83	0.012	0.9629242031695473	0.2594142578890933	3.534	0.542	0.1038	Neutral	0.26		83	0.000	1.000000000000001	7.025412830374833e-7	3.709	0.000	0.0000	Purifying	0.67
										84	0.307	1	1	0.000	0.000	1.0000	Invariable	1.00		84	0.115	1	1	0.000	0.000	1.0000	Invariable	1.00		84	0.252	1	1	0.000	0.000	1.0000	Invariable	1.00		84	0.123	1	1	0.000	0.000	1.0000	Invariable	1.00
										85	0.292	1	1	0.000	0.000	1.0000	Invariable	1.00		85	0.007	0.9999999999999999	0.05520338068784025	1.288	0.000	0.0066	Purifying	0.67		85	0.004	1	0.05879874448709943	8.268	0.000	0.0053	Purifying	0.67		85	0.875	0.1353891253714993	1	0.000	0.528	0.0777	Diversifying	0.10
										86	0.318	0.8989366505037883	0.534745897043068	0.393	0.168	0.5705	Neutral	0.67		86	0.004	1	0.03703703703703698	0.983	0.000	0.0062	Purifying	0.67		86	0.290	1	1	0.000	0.000	1.0000	Invariable	1.00		86	0.000	0.9999999962027856	1.73785633106327e-7	4.343	0.060	0.0000	Purifying	0.67
										87	0.005	1	0.06016189127020155	2.810	0.000	0.0055	Purifying	0.67		87	0.013	1	0.1163149258067424	0.766	0.000	0.0435	Purifying	0.67		87	0.217	1	1	0.000	0.000	1.0000	Invariable	1.00		87	0.085	1	1	0.000	0.000	1.0000	Invariable	1.00
										88	0.305	1	1	0.000	0.000	1.0000	Invariable	1.00		88	0.000	0.9999324655650739	0.0009149919495197167	5.875	0.227	0.0000	Purifying	0.67		88	0.076	0.9410445663698424	0.4266593669274767	4.761	0.437	0.0835	Purifying	0.67		88	0.110	1	1	0.000	0.000	1.0000	Invariable	1.00
										89	0.116	1	0.2234008842763298	0.893	0.000	0.0652	Purifying	0.67		89	0.054	0.9459475343228801	0.1978477138185585	0.951	0.308	0.2096	Neutral	0.67		89	0.082	1	0.3333333333333333	0.876	0.000	0.1579	Neutral	0.67		89	0.091	1	1	0.000	0.000	1.0000	Invariable	1.00
										90	0.338	1	1	0.000	0.000	1.0000	Invariable	1.00		90	0.031	1	0.2349968124178653	0.511	0.000	0.0722	Purifying	0.67		90	0.249	1	1	0.000	0.000	1.0000	Invariable	1.00		90	0.106	1	1	0.000	0.000	1.0000	Invariable	1.00
										91	0.291	1	1	0.000	0.000	1.0000	Invariable	1.00		91	0.000	0.9986424124906337	0.008747617556882248	3.314	0.419	0.0014	Purifying	0.67		91	0.006	1	0.1111111111111109	2.910	0.000	0.0244	Purifying	0.67		91	0.000	0.9999999999999996	0.00009178710237467413	2.286	0.000	0.0000	Purifying	0.67
										92	0.298	1	1	0.000	0.000	1.0000	Invariable	1.00		92	0.115	1	1	0.000	0.000	1.0000	Invariable	1.00		92	0.252	1	1	0.000	0.000	1.0000	Invariable	1.00		92	0.001	1	0.009049194867819188	0.683	0.000	0.0019	Purifying	0.67
										93	0.590	0.6666666666666667	1	0.000	0.217	0.4011	Neutral	0.18		93	0.000	0.9998345626768258	0.002594171296361969	2.809	0.000	0.0000	Purifying	0.67		93	0.000	1	0.05426912029141273	6.428	0.000	0.0046	Purifying	0.67		93	0.155	1	1	0.000	0.000	1.0000	Invariable	1.00
										94	0.716	0.6048843142353105	1	0.000	0.700	0.2793	Neutral	0.08		94	0.008	0.9999999999999998	0.05454986888814251	1.316	0.000	0.0062	Purifying	0.67		94	0.031	1	0.2317615822017138	6.088	0.000	0.0209	Purifying	0.67		94	0.029	1	0.3333333333333333	0.161	0.000	0.1110	Neutral	0.67
										95	0.437	1	1	0.000	0.000	1.0000	Invariable	1.00		95	0.000	0.9994633690742837	0.003812466785837687	3.599	0.428	0.0006	Purifying	0.67		95	0.331	0.7550420444358238	0.6890476722964289	1.475	1.328	0.9405	Neutral	0.57		95	0.249	0.6451379205556924	0.764959029800616	0.489	0.252	0.6317	Neutral	0.67
										96	0.563	0.6666666666666667	1	0.000	0.179	0.4372	Neutral	0.07		96	0.880	0.2645540938926091	1	0.000	0.591	0.1787	Neutral	0.20		96	0.678	0.5947386045142982	1	0.000	0.846	0.3999	Neutral	0.38		96	0.487	0.7938429271177463	1	0.000	0.000	1.0000	Invariable	1.00
										97	0.133	1	0.3333333333333333	0.502	0.000	0.1267	Neutral	0.67		97	0.037	0.8862663068584289	0.3523875567186109	1.396	0.450	0.1827	Neutral	0.45		97	0.097	1	0.5282708425475924	1.051	0.000	0.2038	Neutral	0.67		97	0.534	0.6696530468599999	1	0.000	0.055	0.3521	Neutral	0.34
										98	0.246	1	1	0.000	0.000	1.0000	Invariable	1.00		98	0.078	0.9741530721963207	0.2105632162195887	1.048	0.165	0.1220	Neutral	0.67		98	0.267	1	1	0.000	0.000	1.0000	Invariable	1.00		98	0.025	0.9858580250044153	0.1216113477322782	0.474	0.057	0.0450	Purifying	0.65
										99	0.329	1	1	0.000	0.000	1.0000	Invariable	1.00		99	0.013	1	0.08063080487163743	0.818	0.000	0.0180	Purifying	0.67		99	0.058	1	0.2810792392647423	1.601	0.000	0.0902	Purifying	0.67		99	0.091	1	1	0.000	0.000	1.0000	Invariable	1.00
										100	0.286	1	1	0.000	0.000	1.0000	Invariable	1.00		100	0.035	1	0.2348572156213508	0.610	0.000	0.0646	Purifying	0.67		100	0.023	1	0.2342610746503652	4.971	0.000	0.0153	Purifying	0.67		100	0.002	1	0.03703703703703698	0.534	0.000	0.0048	Purifying	0.67
										101	0.496	0.7604241506307645	1	0.000	0.236	0.6221	Neutral	0.51		101	0.084	1	1	0.000	0.000	1.0000	Invariable	1.00		101	0.203	1	1	0.000	0.000	1.0000	Invariable	1.00		101	0.000	1	0.0003535788626565228	1.051	0.000	0.0001	Purifying	0.67
										102	0.355	1	1	0.000	0.000	1.0000	Invariable	1.00		102	0.000	0.9999999999999997	0.000242043189097263	5.083	0.000	0.0000	Purifying	0.67		102	0.038	1	0.304240672870329	4.186	0.000	0.0584	Purifying	0.67		102	0.039	0.9348014629798888	0.2313428808319259	1.112	0.337	0.1491	Neutral	0.67
																				103	0.218	0.999650481888245	1	0.000	0.086	0.9812	Neutral	0.67		103	0.162	1	1	0.000	0.000	1.0000	Invariable	1.00		103	0.091	1	1	0.000	0.000	1.0000	Invariable	1.00
																				104	0.028	1	0.2339063413420732	0.564	0.000	0.0658	Purifying	0.67		104	0.249	1	1	0.000	0.000	1.0000	Invariable	1.00		104	0.000	1.000000000000001	0.00001693508780764574	1.598	0.000	0.0000	Purifying	0.67
																				105	0.451	0.761095291605864	1	0.000	0.124	0.5032	Neutral	0.44		105	0.252	1	1	0.000	0.000	1.0000	Invariable	1.00		105	0.000	1	0.01001682518957481	0.959	0.000	0.0012	Purifying	0.67
																				106	0.048	1	0.3333333333333333	0.315	0.000	0.1393	Neutral	0.67		106	0.041	1	0.3333333333333333	2.257	0.000	0.0591	Purifying	0.67		106	0.014	1	0.2109552182272285	0.333	0.000	0.0478	Purifying	0.67
																				107	0.071	0.9374272036403823	0.2251928048360031	1.838	0.435	0.0850	Purifying	0.54		107	0.030	1	0.2317615822017138	6.088	0.000	0.0183	Purifying	0.67		107	0.904	0.05165791562279985	1	0.000	0.489	0.0342	Diversifying	0.05
																				108	0.000	0.9977090209759685	0.01356360535866208	3.267	0.374	0.0026	Purifying	0.36		108	0.009	1	0.1375032251653372	2.895	0.000	0.0391	Purifying	0.67		108	0.010	1	0.1979582158240689	0.366	0.000	0.0484	Purifying	0.67
																				109	0.016	0.9717412470999284	0.1150434984261728	1.200	0.579	0.3168	Neutral	0.65		109	0.312	1	1	0.000	0.000	1.0000	Invariable	1.00		109	0.059	0.4802542311348046	0.7164933750437068	1.738	1.003	0.4171	Neutral	0.05
																				110	0.000	0.9999999999999998	0.00006091271000530085	3.184	0.000	0.0000	Purifying	0.67		110	0.065	1	0.3394382101215077	1.222	0.000	0.1184	Neutral	0.67		110	0.109	1	1	0.000	0.000	1.0000	Invariable	1.00
																				111	0.111	1	1	0.000	0.000	1.0000	Invariable	1.00		111	0.258	1	1	0.000	0.000	1.0000	Invariable	1.00		111	0.469	0.6666666666666667	1	0.000	0.063	0.4148	Neutral	0.38
																				112	0.000	1	0.0003070603432813179	4.545	0.000	0.0000	Purifying	0.67		112	0.000	1	0.01729286354895121	316.385	0.000	0.0005	Purifying	0.67		112	0.118	1	1	0.000	0.000	1.0000	Invariable	1.00
																				113	0.008	1	0.05461425797384667	1.224	0.000	0.0072	Purifying	0.67		113	0.042	1	0.2299773655809181	3.724	0.000	0.0460	Purifying	0.67		113	0.003	1	0.05958658247240078	0.723	0.000	0.0080	Purifying	0.67
																				114	0.019	0.9588991661137478	0.2750890033531803	0.927	0.000	0.0222	Purifying	0.67		114	0.290	1	1	0.000	0.000	1.0000	Invariable	1.00		114	0.000	0.9998046444298826	0.001362590404912933	3.561	0.054	0.0000	Purifying	0.49
																				115	0.000	1	0.00003809887716821336	6.093	0.000	0.0000	Purifying	0.67		115	0.001	1	0.05425728059834101	11.640	0.000	0.0010	Purifying	0.67		115	0.035	0.9636262063776779	0.1657389727045522	0.955	0.216	0.0906	Purifying	0.67
																				116	0.060	0.5998954402339569	0.6069438216472803	3.116	1.516	0.3173	Neutral	0.67		116	0.334	0.9276311848867929	0.3883040012216479	15.254	1.453	0.1537	Neutral	0.67		116	0.000	0.9999839520214718	0.0001872718375196536	2.694	0.182	0.0000	Purifying	0.67
																				117	0.000	0.9999999999999998	0.006056100203811532	1.813	0.000	0.0006	Purifying	0.67		117	0.023	1	0.3408281021840807	1.725	0.000	0.0980	Purifying	0.67		117	0.000	0.9999999999999997	0.0001091945636031433	1.762	0.000	0.0000	Purifying	0.67
																				118	0.000	1	0.000009294150764560527	6.462	0.000	0.0000	Purifying	0.67		118	0.005	0.9999999999999999	0.0608958444700971	5.669	0.000	0.0079	Purifying	0.67		118	0.118	1	1	0.000	0.000	1.0000	Invariable	1.00
																				119	0.000	1	0.004115226337448097	1.529	0.000	0.0007	Purifying	0.67		119	0.081	1	0.3333333333333333	0.883	0.000	0.1584	Neutral	0.67		119	0.002	1	0.01572176415065818	0.502	0.000	0.0049	Purifying	0.67
																				120	0.112	1	1	0.000	0.000	1.0000	Invariable	1.00		120	0.249	1	1	0.000	0.000	1.0000	Invariable	1.00		120	0.000	1	0.008761074211426245	0.959	0.000	0.0010	Purifying	0.67
																				121	0.000	0.9999999999999998	0.01375604081604809	1.271	0.000	0.0015	Purifying	0.67		121	0.276	1	1	0.000	0.000	1.0000	Invariable	1.00		121	0.000	1	0.001371742112482699	0.763	0.000	0.0001	Purifying	0.67
																				122	0.201	0.9365609549938947	0.4403031311360369	0.619	0.128	0.2888	Neutral	0.67		122	0.025	1	0.263312717786079	4.828	0.000	0.0160	Purifying	0.67		122	0.000	1.000000000000001	0.00005080526342449154	1.598	0.000	0.0000	Purifying	0.67
																				123	0.311	0.8000321056419908	0.5256801983199946	0.656	0.416	0.6285	Neutral	0.67		123	0.403	0.7731317945543187	0.6694253942351456	1.396	1.263	0.9410	Neutral	0.67		123	0.002	1	0.03703703703703698	0.534	0.000	0.0048	Purifying	0.67
																				124	0.138	1	1	0.000	0.000	1.0000	Invariable	1.00		124	0.296	1	1	0.000	0.000	1.0000	Invariable	1.00		124	0.003	1	0.03703703703703698	0.456	0.000	0.0068	Purifying	0.67
																				125	0.001	0.9999999999999998	0.01147440364387853	1.083	0.000	0.0017	Purifying	0.67		125	0.074	1	0.3356357176275004	0.997	0.000	0.1243	Neutral	0.67		125	0.000	0.9999999999999993	3.318565422461006e-10	6.145	0.000	0.0000	Purifying	0.67
																				126	0.351	0.7917037574798613	0.6478791075607672	0.570	0.329	0.6665	Neutral	0.35		126	0.047	1	0.3096320652728067	2.251	0.000	0.0941	Purifying	0.67		126	0.109	1	1	0.000	0.000	1.0000	Invariable	1.00
																				127	0.043	1	0.3019696025430598	0.372	0.000	0.1035	Neutral	0.67		127	0.067	1	0.3055250737393004	1.412	0.000	0.1021	Neutral	0.67		127	0.770	0.2962962962962963	1	0.000	0.196	0.1411	Neutral	0.17
																				128	0.012	1	0.1111111111111109	0.659	0.000	0.0268	Purifying	0.67		128	0.276	1	1	0.000	0.000	1.0000	Invariable	1.00		128	0.098	1	1	0.000	0.000	1.0000	Invariable	1.00
																				129	0.084	1	1	0.000	0.000	1.0000	Invariable	1.00		129	0.203	1	1	0.000	0.000	1.0000	Invariable	1.00		129	0.086	0.9080348432597756	0.3029570451030139	0.531	0.187	0.2207	Neutral	0.67
																				130	0.386	0.8141033154284456	0.3291027555064686	0.442	0.277	0.8383	Neutral	0.09		130	0.234	0.8694735271831131	0.2440157855277563	3.226	0.512	0.4180	Neutral	0.67		130	0.088	1	1	0.000	0.000	1.0000	Invariable	1.00
																				131	0.965	0.1331780228267099	0.9758306534075621	0.291	1.421	0.1052	Neutral	0.13		131	0.555	0.680978749252793	1	0.000	0.527	0.4061	Neutral	0.38		131	0.000	0.9999999999999998	4.924848765464063e-7	2.810	0.000	0.0000	Purifying	0.67
																				132	0.005	1	0.05725045274842844	1.306	0.000	0.0079	Purifying	0.67		132	0.252	1	1	0.000	0.000	1.0000	Invariable	1.00		132	0.000	0.993882916927214	0.01833264142232727	3.426	0.914	0.0046	Purifying	0.66
																				133	0.001	0.9999999999999998	0.02652803108682489	1.327	0.000	0.0024	Purifying	0.67		133	0.258	1	1	0.000	0.000	1.0000	Invariable	1.00		133	0.118	1	1	0.000	0.000	1.0000	Invariable	1.00
																				134	0.042	1	1	0.000	0.000	1.0000	Invariable	1.00		134	0.162	1	1	0.000	0.000	1.0000	Invariable	1.00		134	0.918	0.1093302864738824	1	0.000	0.580	0.0724	Diversifying	0.09
																				135	0.111	1	1	0.000	0.000	1.0000	Invariable	1.00		135	0.258	1	1	0.000	0.000	1.0000	Invariable	1.00		135	0.001	1	0.00956286407411544	1.006	0.000	0.0007	Purifying	0.67
																				136	0.000	0.9956282535869154	0.04730092494771676	1.401	0.000	0.0010	Purifying	0.67		136	0.011	0.9999999999999998	0.1228662963128941	2.040	0.000	0.0342	Purifying	0.67		136	0.035	0.9644090230467006	0.163351083647415	0.959	0.218	0.0903	Purifying	0.67
																				137	0.112	1	1	0.000	0.000	1.0000	Invariable	1.00		137	0.249	1	1	0.000	0.000	1.0000	Invariable	1.00		137	0.004	0.9946579360350483	0.03685176598163697	1.574	0.189	0.0110	Purifying	0.67
																				138	0.768	0.3131670371904626	1	0.000	0.438	0.1388	Neutral	0.16		138	0.550	0.6943092836838398	1	0.000	0.527	0.4079	Neutral	0.38		138	0.088	1	1	0.000	0.000	1.0000	Invariable	1.00
																				139	0.036	1	0.2531852040061009	0.570	0.000	0.0643	Purifying	0.67		139	0.271	1	1	0.000	0.000	1.0000	Invariable	1.00		139	0.182	1	1	0.000	0.000	1.0000	Invariable	1.00
																				140	0.035	1	0.2354613840318148	0.570	0.000	0.0593	Purifying	0.67		140	0.269	1	1	0.000	0.000	1.0000	Invariable	1.00		140	0.088	1	1	0.000	0.000	1.0000	Invariable	1.00
																				141	0.032	1	0.240738053940057	0.511	0.000	0.0753	Purifying	0.67		141	0.252	1	1	0.000	0.000	1.0000	Invariable	1.00		141	0.000	1	0.0003210400576352246	2.346	0.000	0.0000	Purifying	0.67
																				142	0.520	0.594249827076018	0.8013619911847676	0.313	0.404	0.8335	Neutral	0.31		142	0.071	1	0.3333333333333333	1.208	0.000	0.1196	Neutral	0.67		142	0.016	0.9885141860400077	0.08713436798490726	2.952	0.265	0.0178	Purifying	0.16
																				143	0.011	1	0.1111111111111109	0.675	0.000	0.0244	Purifying	0.67		143	0.052	1	0.3333333333333333	1.476	0.000	0.1036	Neutral	0.67		143	0.014	1	1	0.000	0.000	1.0000	Invariable	1.00
																				144	0.112	1	1	0.000	0.000	1.0000	Invariable	1.00		144	0.249	1	1	0.000	0.000	1.0000	Invariable	1.00		144	0.000	1.000000000000001	2.323057235464887e-8	3.889	0.000	0.0000	Purifying	0.67
																				145	0.100	0.9853812601498906	0.1996134342040599	2.094	0.192	0.1238	Neutral	0.67		145	0.574	0.7688165504536961	1	0.000	0.773	0.6444	Neutral	0.52		145	0.108	1	1	0.000	0.000	1.0000	Invariable	1.00
																				146	0.000	0.9873441977530325	0.08944755010570915	1.633	0.000	0.0029	Purifying	0.67		146	0.121	1	0.5536846078513609	0.794	0.000	0.2475	Neutral	0.67		146	0.000	1	2.021184886125127e-9	4.167	0.000	0.0000	Purifying	0.67
																				147	0.192	0.9445610305104105	0.4154706587389678	0.578	0.119	0.2868	Neutral	0.67		147	0.169	0.938525174046877	0.4344075228076413	2.333	0.474	0.3062	Neutral	0.61		147	0.000	0.9999808979497329	0.0005167947888079505	2.440	0.056	0.0000	Purifying	0.17
																				148	0.085	0.983227861486512	0.04870005748238126	12.780	0.180	0.0469	Purifying	0.67		148	0.162	1	1	0.000	0.000	1.0000	Invariable	1.00		148	0.088	1	1	0.000	0.000	1.0000	Invariable	1.00
																				149	0.035	1	0.2335282090210632	0.605	0.000	0.0652	Purifying	0.67		149	0.043	1	0.2299773655809181	3.711	0.000	0.0497	Purifying	0.67		149	0.000	1.000000000000001	6.272254737815786e-7	2.810	0.000	0.0000	Purifying	0.67
																				150	0.034	1	0.250652776995163	0.608	0.000	0.0607	Purifying	0.67		150	0.265	1	1	0.000	0.000	1.0000	Invariable	1.00		150	0.670	0.4909889053170698	1	0.000	0.164	0.3314	Neutral	0.00
																				151	0.039	1	0.3333333333333333	0.314	0.000	0.1243	Neutral	0.67		151	0.070	1	0.3333333333333333	1.208	0.000	0.1307	Neutral	0.67		151	0.000	1	1.230744137714623e-7	5.067	0.000	0.0000	Purifying	0.67
																				152	0.114	1	1	0.000	0.000	1.0000	Invariable	1.00		152	0.262	1	1	0.000	0.000	1.0000	Invariable	1.00		152	0.000	0.9999999999999996	0.00445837496815793	0.917	0.000	0.0005	Purifying	0.67
																				153	0.159	0.9559416883972968	0.2408663792741392	1.173	0.280	0.1728	Neutral	0.67		153	0.176	0.9371036790254881	0.4386864577350925	2.330	0.548	0.3465	Neutral	0.67		153	0.000	0.9999999999999996	0.00005646838952799715	1.353	0.000	0.0000	Purifying	0.67
																				154	0.106	0.9627505432901855	0.2601077227483324	0.658	0.140	0.1927	Neutral	0.67		154	0.189	0.8885755384144733	0.556181594664794	1.422	0.567	0.5439	Neutral	0.42		154	0.145	1	1	0.000	0.000	1.0000	Invariable	1.00
																				155	0.032	1	0.2429737811023057	0.510	0.000	0.0760	Purifying	0.67		155	0.043	1	0.2468060363003781	2.251	0.000	0.0719	Purifying	0.67		155	0.000	1.000000000000001	0.00005080526342449154	2.200	0.000	0.0000	Purifying	0.67
																				156	0.000	0.9965447556952574	0.0195002749793951	4.164	0.328	0.0005	Purifying	0.63		156	0.047	0.9122955078290919	0.3709539108140915	6.145	0.426	0.0675	Purifying	0.67		156	0.014	1	1	0.000	0.000	1.0000	Invariable	1.00
																				157	0.041	1	0.2977331052423071	0.557	0.000	0.0860	Purifying	0.67		157	0.267	1	1	0.000	0.000	1.0000	Invariable	1.00		157	0.088	1	1	0.000	0.000	1.0000	Invariable	1.00
																				158	0.109	0.970947364446029	0.2254111896962364	0.769	0.139	0.1508	Neutral	0.67		158	0.286	1	1	0.000	0.000	1.0000	Invariable	1.00		158	0.009	0.7327672254298432	0.4389602137438255	1.562	0.839	0.2951	Neutral	0.24
																				159	0.084	1	1	0.000	0.000	1.0000	Invariable	1.00		159	0.203	1	1	0.000	0.000	1.0000	Invariable	1.00		159	0.434	0.7652710248112514	0.4878808402657795	0.609	0.355	0.5424	Neutral	0.00
																				160	0.002	0.9999999999999998	0.04031167700984351	1.059	0.000	0.0045	Purifying	0.67		160	0.040	1	0.34224301669843	2.167	0.000	0.0576	Purifying	0.67		160	0.000	1	0.000004119629949506098	3.632	0.000	0.0000	Purifying	0.67
																				161	0.569	0.6395522578896802	0.687858020324154	0.455	0.777	0.5296	Neutral	0.46		161	0.270	0.8741707949007416	0.5836190455836466	0.875	0.789	0.9425	Neutral	0.67		161	0.001	0.9965960473505063	0.01966163694558676	0.931	0.172	0.0112	Purifying	0.67
																				162	0.102	0.943549691867249	0.2757358598304022	0.638	0.214	0.2870	Neutral	0.67		162	0.153	1	0.5838048494009627	0.570	0.000	0.3091	Neutral	0.67		162	0.000	1.000000000000001	0.00001693508780764574	1.353	0.000	0.0000	Purifying	0.67
																				163	0.022	1	0.1111111111111109	0.449	0.000	0.0499	Purifying	0.67		163	0.082	1	0.3333333333333333	0.876	0.000	0.1579	Neutral	0.67		163	0.000	0.9999999999999994	0.00006297672977029212	1.353	0.000	0.0000	Purifying	0.67
																				164	0.116	1	1	0.000	0.000	1.0000	Invariable	1.00		164	0.262	1	1	0.000	0.000	1.0000	Invariable	1.00		164	0.040	0.9444266747082731	0.1554076711695294	0.811	0.406	0.2505	Neutral	0.07
																				165	0.131	1	1	0.000	0.000	1.0000	Invariable	1.00		165	0.290	1	1	0.000	0.000	1.0000	Invariable	1.00		165	0.000	0.9999175535471228	0.0006930456416941455	2.096	0.190	0.0001	Purifying	0.67
																				166	0.139	1	1	0.000	0.000	1.0000	Invariable	1.00		166	0.267	1	1	0.000	0.000	1.0000	Invariable	1.00		166	0.000	1.000000000000001	0.00005643729075921478	1.353	0.000	0.0000	Purifying	0.67
																				167	0.001	0.9999999999999999	0.01296898879331854	2.220	0.000	0.0006	Purifying	0.67		167	0.048	1	0.2417329239315211	2.589	0.000	0.0536	Purifying	0.67		167	0.000	1	0.00000586735241059344	2.157	0.000	0.0000	Purifying	0.67
																				168	0.013	1	0.1111111111111109	0.704	0.000	0.0230	Purifying	0.67		168	0.059	1	0.3333333333333333	1.337	0.000	0.1099	Neutral	0.67		168	0.000	1.000000000000001	0.00005080526342449154	1.902	0.000	0.0000	Purifying	0.67
																				169	0.042	1	1	0.000	0.000	1.0000	Invariable	1.00		169	0.162	1	1	0.000	0.000	1.0000	Invariable	1.00		169	0.036	1	0.3333333333333333	0.156	0.000	0.0985	Purifying	0.67
																				170	0.002	0.9866273190135547	0.1171801938701127	1.331	0.000	0.0051	Purifying	0.67		170	0.071	1	0.3333333333333333	1.203	0.000	0.1315	Neutral	0.67		170	0.000	1.000000000000001	0.00005080526342449154	1.500	0.000	0.0000	Purifying	0.67
																				171	0.000	1	0.0008337141984696705	2.188	0.000	0.0004	Purifying	0.67		171	0.001	0.9999999999999999	0.04602714338854785	3.478	0.000	0.0216	Purifying	0.67		171	0.001	1	0.01234567901234551	0.478	0.000	0.0023	Purifying	0.67
																				172	0.056	1	0.3118599457602245	0.329	0.000	0.1276	Neutral	0.67		172	0.369	1	1	0.000	0.000	1.0000	Invariable	1.00		172	0.000	1	0.00002302710064339131	2.185	0.000	0.0000	Purifying	0.67
																				173	0.116	1	1	0.000	0.000	1.0000	Invariable	1.00		173	0.262	1	1	0.000	0.000	1.0000	Invariable	1.00		173	0.300	0.9213120006546643	0.2421227222769453	0.455	0.238	0.5530	Neutral	0.18
																				174	0.000	0.9997463886002075	0.00427204471722864	3.171	0.000	0.0000	Purifying	0.67		174	0.041	1	0.2937169811236375	2.623	0.000	0.0601	Purifying	0.67		174	0.000	1.000000000000001	0.004219146295176057	0.586	0.000	0.0007	Purifying	0.67
																				175	0.122	1	1	0.000	0.000	1.0000	Invariable	1.00		175	0.276	1	1	0.000	0.000	1.0000	Invariable	1.00		175	0.000	1	5.027684091274409e-8	4.969	0.000	0.0000	Purifying	0.67
																				176	0.138	1	1	0.000	0.000	1.0000	Invariable	1.00		176	0.281	1	1	0.000	0.000	1.0000	Invariable	1.00		176	0.004	0.9999999999999999	0.03736100788078955	0.467	0.000	0.0086	Purifying	0.67
																				177	0.000	1	0.002446176092972152	2.251	0.000	0.0005	Purifying	0.67		177	0.000	0.9999999999999996	0.04711175844896309	5.935	0.000	0.0106	Purifying	0.67		177	0.000	1.000000000000001	6.272254737815786e-7	2.114	0.000	0.0000	Purifying	0.67
																				178	0.042	1	0.3333333333333333	0.233	0.000	0.1608	Neutral	0.67		178	0.076	1	0.3333333333333333	0.902	0.000	0.1675	Neutral	0.67		178	0.001	1	0.01261544723253194	0.707	0.000	0.0007	Purifying	0.67
																				179	0.000	0.9999997080578259	0.000008572320197131056	5.076	0.113	0.0000	Purifying	0.67		179	0.026	0.9689750159068274	0.2341572469629332	3.187	0.460	0.1307	Neutral	0.36		179	0.018	0.9999999999999999	0.2112938960855646	0.323	0.000	0.0509	Purifying	0.67
																				180	0.128	1	1	0.000	0.000	1.0000	Invariable	1.00		180	0.286	1	1	0.000	0.000	1.0000	Invariable	1.00		180	0.034	1	1	0.000	0.000	1.0000	Invariable	1.00
																				181	0.130	1	1	0.000	0.000	1.0000	Invariable	1.00		181	0.299	1	1	0.000	0.000	1.0000	Invariable	1.00		181	0.404	0.789107123651348	1	0.000	0.056	0.5703	Neutral	0.48
																				182	0.115	1	1	0.000	0.000	1.0000	Invariable	1.00		182	0.252	1	1	0.000	0.000	1.0000	Invariable	1.00		182	0.016	1	0.2316639729279684	0.330	0.000	0.0496	Purifying	0.67
																				183	0.035	1	0.3333333333333333	0.311	0.000	0.1258	Neutral	0.67		183	0.271	1	1	0.000	0.000	1.0000	Invariable	1.00		183	0.108	1	1	0.000	0.000	1.0000	Invariable	1.00
																				184	0.044	1	0.2968625331624135	0.367	0.000	0.1043	Neutral	0.67		184	0.290	1	1	0.000	0.000	1.0000	Invariable	1.00		184	0.040	1	0.3333333333333333	0.151	0.000	0.1222	Neutral	0.67
																				185	0.040	1	0.3333333333333333	0.313	0.000	0.1245	Neutral	0.67		185	0.287	1	1	0.000	0.000	1.0000	Invariable	1.00		185	0.067	1	1	0.000	0.000	1.0000	Invariable	1.00
																				186	0.139	1	1	0.000	0.000	1.0000	Invariable	1.00		186	0.267	1	1	0.000	0.000	1.0000	Invariable	1.00		186	0.034	1	1	0.000	0.000	1.0000	Invariable	1.00
																				187	0.115	1	1	0.000	0.000	1.0000	Invariable	1.00		187	0.271	1	1	0.000	0.000	1.0000	Invariable	1.00		187	0.983	0.1491181940969215	0.9479594242262787	0.000	1.415	0.0042	Diversifying	0.00
																				188	0.000	1	0.001371742112482699	1.563	0.000	0.0004	Purifying	0.67		188	0.303	1	1	0.000	0.000	1.0000	Invariable	1.00		188	0.916	0.06767449879624073	1	0.000	0.432	0.0416	Diversifying	0.06
																				189	0.009	1	0.05458077629628266	1.244	0.000	0.0068	Purifying	0.67		189	0.043	1	0.2299773655809181	3.724	0.000	0.0433	Purifying	0.67		189	0.106	1	1	0.000	0.000	1.0000	Invariable	1.00
																				190	0.000	1.000000000000001	0.00001693508780764574	2.977	0.000	0.0000	Purifying	0.67		190	0.063	1	0.3333333333333333	1.222	0.000	0.1422	Neutral	0.67		190	0.131	1	1	0.000	0.000	1.0000	Invariable	1.00
																				191	0.014	1	0.06811644005927775	1.181	0.000	0.0142	Purifying	0.67		191	0.051	1	0.2721724105326947	3.078	0.000	0.0694	Purifying	0.67		191	0.102	1	1	0.000	0.000	1.0000	Invariable	1.00
																				192	0.000	0.9999999999999993	0.0003169583711092328	2.519	0.000	0.0001	Purifying	0.67		192	0.004	1	0.1288958609590257	3.278	0.000	0.0271	Purifying	0.67		192	0.940	0.06182618195599941	1	0.000	0.571	0.0261	Diversifying	0.04
																				193	0.032	1	0.2339831027658448	0.696	0.000	0.0561	Purifying	0.67		193	0.048	1	0.2375456172496027	2.654	0.000	0.0596	Purifying	0.67		193	0.045	0.987738456612941	0.1106056504646875	0.467	0.066	0.0621	Purifying	0.67
																				194	0.025	1	0.1790734573751296	0.597	0.000	0.0483	Purifying	0.67		194	0.355	0.6695925817887411	0.8192141164013437	0.741	0.866	0.9150	Neutral	0.31		194	0.024	1	0.240332302968967	0.330	0.000	0.0677	Purifying	0.67
																				195	0.115	1	1	0.000	0.000	1.0000	Invariable	1.00		195	0.252	1	1	0.000	0.000	1.0000	Invariable	1.00		195	0.000	1	0.0004572473708274183	1.353	0.000	0.0000	Purifying	0.67
																				196	0.138	1	1	0.000	0.000	1.0000	Invariable	1.00		196	0.281	1	1	0.000	0.000	1.0000	Invariable	1.00		196	0.001	1	0.01032975832248573	0.957	0.000	0.0003	Purifying	0.67
																				197	0.138	1	1	0.000	0.000	1.0000	Invariable	1.00		197	0.281	1	1	0.000	0.000	1.0000	Invariable	1.00		197	0.000	0.9999999999999994	7.386712447265964e-7	2.424	0.000	0.0000	Purifying	0.67
																				198	0.042	1	1	0.000	0.000	1.0000	Invariable	1.00		198	0.162	1	1	0.000	0.000	1.0000	Invariable	1.00		198	0.000	1	0.001997996728726248	1.591	0.000	0.0001	Purifying	0.67
																				199	0.479	0.7590450142900563	1	0.000	0.142	0.5001	Neutral	0.44		199	0.537	0.7408674569529794	1	0.000	0.573	0.4772	Neutral	0.43		199	0.102	1	1	0.000	0.000	1.0000	Invariable	1.00
																				200	0.034	1	0.2336065578520571	0.599	0.000	0.0568	Purifying	0.67		200	0.262	1	1	0.000	0.000	1.0000	Invariable	1.00		200	0.000	1	2.090751577421557e-7	3.054	0.000	0.0000	Purifying	0.67
																				201	0.135	1	1	0.000	0.000	1.0000	Invariable	1.00		201	0.295	1	1	0.000	0.000	1.0000	Invariable	1.00		201	0.102	1	1	0.000	0.000	1.0000	Invariable	1.00
																				202	0.043	1	0.3333333333333333	0.314	0.000	0.1181	Neutral	0.67		202	0.289	1	1	0.000	0.000	1.0000	Invariable	1.00		202	0.001	1	0.02483454226685144	0.653	0.000	0.0017	Purifying	0.67
																				203	0.115	1	1	0.000	0.000	1.0000	Invariable	1.00		203	0.252	1	1	0.000	0.000	1.0000	Invariable	1.00		203	0.014	1	1	0.000	0.000	1.0000	Invariable	1.00
																				204	0.581	0.7904441874788047	1	0.000	0.291	0.4393	Neutral	0.01		204	0.770	0.8523556138971358	1	0.000	1.474	0.3808	Neutral	0.03		204	0.133	1	1	0.000	0.000	1.0000	Invariable	1.00
																				205	0.103	1	1	0.000	0.000	1.0000	Invariable	1.00		205	0.261	1	1	0.000	0.000	1.0000	Invariable	1.00		205	0.138	1	1	0.000	0.000	1.0000	Invariable	1.00
																				206	0.119	1	1	0.000	0.000	1.0000	Invariable	1.00		206	0.263	1	1	0.000	0.000	1.0000	Invariable	1.00		206	0.000	0.8550275793877126	0.2757314258230624	5.436	0.965	0.0053	Purifying	0.67
																				207	0.208	1	1	0.000	0.000	1.0000	Invariable	1.00		207	0.369	1	1	0.000	0.000	1.0000	Invariable	1.00		207	0.000	0.9999999999999996	1.997204386317009e-7	5.139	0.000	0.0000	Purifying	0.67
																				208	0.111	1	1	0.000	0.000	1.0000	Invariable	1.00		208	0.258	1	1	0.000	0.000	1.0000	Invariable	1.00		208	0.223	0.6002019361535479	0.6960828038891699	0.761	0.594	0.7754	Neutral	0.03
																				209	0.016	1	0.1123656188201936	0.497	0.000	0.0321	Purifying	0.67		209	0.071	1	0.337436211094739	0.994	0.000	0.1283	Neutral	0.67		209	0.000	1	3.029007711319309e-9	6.567	0.000	0.0000	Purifying	0.67
																				210	0.003	1	0.03703703703703698	1.019	0.000	0.0057	Purifying	0.67		210	0.069	1	0.3333333333333333	1.258	0.000	0.1160	Neutral	0.67		210	0.888	0.1353375230225806	1	0.000	0.619	0.0657	Diversifying	0.00
																				211	0.001	1	0.01234567901234551	1.386	0.000	0.0015	Purifying	0.67		211	0.009	1	0.1111111111111109	2.704	0.000	0.0260	Purifying	0.67		211	0.000	1	0.000152415790275473	1.658	0.000	0.0000	Purifying	0.67
																				212	0.035	1	0.3333333333333333	0.315	0.000	0.1248	Neutral	0.67		212	0.271	1	1	0.000	0.000	1.0000	Invariable	1.00		212	0.007	0.9976427884708737	0.03009769843729049	0.765	0.061	0.0092	Purifying	0.67
																				213	0.443	0.7618810765662647	1	0.000	0.124	0.5237	Neutral	0.46		213	0.252	1	1	0.000	0.000	1.0000	Invariable	1.00		213	0.001	1	0.0124714622429617	0.583	0.000	0.0012	Purifying	0.67
																				214	0.013	1	0.1414346089143408	0.878	0.000	0.0253	Purifying	0.67		214	0.073	1	0.5466162620177689	1.610	0.000	0.1223	Neutral	0.67		214	0.000	0.9999999460982	0.000002175916114510734	4.061	0.055	0.0000	Purifying	0.28
																				215	0.000	1	0.004115226337448097	1.740	0.000	0.0003	Purifying	0.67		215	0.289	1	1	0.000	0.000	1.0000	Invariable	1.00		215	0.983	0.02142458222080069	0.9973885552177698	0.000	1.284	0.0056	Diversifying	0.00
																				216	0.437	0.7673006514781904	1	0.000	0.124	0.5306	Neutral	0.46		216	0.249	1	1	0.000	0.000	1.0000	Invariable	1.00		216	0.006	0.9994823810114974	0.009683320461436495	1.067	0.056	0.0025	Purifying	0.67
																				217	0.128	0.9143090402642063	0.3666588057322547	0.997	0.153	0.1755	Neutral	0.67		217	0.052	1	0.2664234034746136	1.729	0.000	0.0895	Purifying	0.67		217	0.000	1.000000000000001	7.221170891247297e-7	2.549	0.000	0.0000	Purifying	0.67
																				218	0.011	1	0.1360722810968888	0.948	0.000	0.0226	Purifying	0.67		218	0.316	1	1	0.000	0.000	1.0000	Invariable	1.00		218	0.277	0.746575382488107	0.4426251982627369	0.257	0.085	0.6637	Neutral	0.01
																				219	0.012	1	0.1111111111111109	0.602	0.000	0.0321	Purifying	0.67		219	0.053	1	0.3333333333333333	1.357	0.000	0.1229	Neutral	0.67		219	0.000	1	0.002227611749527125	1.353	0.000	0.0001	Purifying	0.67
																				220	0.668	0.5037754867618596	0.8319654222294737	0.618	0.824	0.7880	Neutral	0.08		220	0.527	0.7125498546406704	1	0.000	0.474	0.4592	Neutral	0.42		220	0.000	0.9992162657952051	0.003382354883800009	2.174	0.363	0.0007	Purifying	0.01
																				221	0.015	1	0.1111111111111109	0.637	0.000	0.0211	Purifying	0.67		221	0.071	1	0.3333333333333333	1.208	0.000	0.1038	Neutral	0.67		221	0.000	1	0.01585457077729435	0.924	0.000	0.0006	Purifying	0.67
																				222	0.003	1	0.03703703703703698	0.919	0.000	0.0081	Purifying	0.67		222	0.060	1	0.3333333333333333	1.230	0.000	0.1232	Neutral	0.67		222	0.091	0.9320239504540483	0.2301162215862904	1.163	0.287	0.0868	Purifying	0.67
																				223	0.111	1	1	0.000	0.000	1.0000	Invariable	1.00		223	0.258	1	1	0.000	0.000	1.0000	Invariable	1.00		223	0.000	0.8381006824397111	0.2893279848125431	2.539	1.177	0.1209	Neutral	0.67
																				224	0.019	0.9955551104921709	0.05552353984692426	2.047	0.168	0.0193	Purifying	0.67		224	0.276	1	1	0.000	0.000	1.0000	Invariable	1.00		224	0.000	1	0.009197965249054363	1.004	0.000	0.0009	Purifying	0.67
																				225	0.236	0.8888888888888891	0.5555555555555555	0.313	0.132	0.5466	Neutral	0.67		225	0.225	0.8888888888888891	0.5555555555555555	1.214	0.517	0.5706	Neutral	0.65		225	0.000	1	0.0004633275577659024	1.739	0.000	0.0000	Purifying	0.67
																				226	0.111	1	1	0.000	0.000	1.0000	Invariable	1.00		226	0.258	1	1	0.000	0.000	1.0000	Invariable	1.00		226	0.081	0.9157220741601003	0.3266701554201935	1.053	0.221	0.1211	Neutral	0.12
																				227	0.035	1	0.2335595477671316	0.605	0.000	0.0648	Purifying	0.67		227	0.263	1	1	0.000	0.000	1.0000	Invariable	1.00		227	0.000	1.000000000000001	6.272254737815786e-7	2.567	0.000	0.0000	Purifying	0.67
																				228	0.112	1	1	0.000	0.000	1.0000	Invariable	1.00		228	0.249	1	1	0.000	0.000	1.0000	Invariable	1.00		228	0.000	0.9999999999999999	0.0002397120553209175	3.215	0.000	0.0000	Purifying	0.67
																				229	0.130	1	1	0.000	0.000	1.0000	Invariable	1.00		229	0.299	1	1	0.000	0.000	1.0000	Invariable	1.00		229	0.000	0.9999999999999994	0.0000478952301073976	2.810	0.000	0.0000	Purifying	0.67
																				230	0.635	0.5193888838776056	0.7028326990693383	0.000	0.484	0.2994	Neutral	0.00		230	0.295	1	1	0.000	0.000	1.0000	Invariable	1.00		230	0.001	0.9999999999999998	0.01029975312467424	0.859	0.000	0.0009	Purifying	0.67
																				231	0.120	1	1	0.000	0.000	1.0000	Invariable	1.00		231	0.286	1	1	0.000	0.000	1.0000	Invariable	1.00		231	0.000	0.9999999999999993	0.004200932590989859	0.628	0.000	0.0006	Purifying	0.67
																				232	0.034	1	0.2355268287152298	0.574	0.000	0.0574	Purifying	0.67		232	0.268	1	1	0.000	0.000	1.0000	Invariable	1.00		232	0.000	0.9999999999999999	0.0000215792566616857	2.623	0.000	0.0000	Purifying	0.67
																				233	0.105	1	0.5688849287870283	0.147	0.000	0.3040	Neutral	0.67		233	0.369	1	1	0.000	0.000	1.0000	Invariable	1.00		233	0.003	0.9985277803294221	0.01882847542030419	0.804	0.072	0.0074	Purifying	0.67
																				234	0.115	1	1	0.000	0.000	1.0000	Invariable	1.00		234	0.268	1	1	0.000	0.000	1.0000	Invariable	1.00		234	0.000	1.000000000000001	6.272254737815786e-7	2.810	0.000	0.0000	Purifying	0.67
																				235	0.136	1	1	0.000	0.000	1.0000	Invariable	1.00		235	0.297	1	1	0.000	0.000	1.0000	Invariable	1.00		235	0.000	1	0.000152415790275473	1.353	0.000	0.0000	Purifying	0.67
																				236	0.040	1	0.3333333333333333	0.320	0.000	0.1021	Neutral	0.67		236	0.288	1	1	0.000	0.000	1.0000	Invariable	1.00		236	0.034	1	1	0.000	0.000	1.0000	Invariable	1.00
																				237	0.041	1	0.3333333333333333	0.301	0.000	0.1290	Neutral	0.67		237	0.287	1	1	0.000	0.000	1.0000	Invariable	1.00		237	0.001	1	0.009569110203898945	1.105	0.000	0.0006	Purifying	0.67
																				238	0.031	1	0.2371792208404877	0.510	0.000	0.0728	Purifying	0.67		238	0.042	1	0.239291299731168	2.251	0.000	0.0684	Purifying	0.67		238	0.000	1	0.0002220193587068042	1.750	0.000	0.0000	Purifying	0.67
																				239	0.128	1	1	0.000	0.000	1.0000	Invariable	1.00		239	0.286	1	1	0.000	0.000	1.0000	Invariable	1.00		239	0.007	0.9982776612649613	0.02123640862082432	0.798	0.064	0.0075	Purifying	0.67
																				240	0.000	1	0.01234567901234551	1.259	0.000	0.0022	Purifying	0.67		240	0.050	1	0.3333333333333333	1.628	0.000	0.1111	Neutral	0.67		240	0.000	0.9999999999999998	0.000001007073303527228	3.195	0.000	0.0000	Purifying	0.67
																				241	0.155	1	1	0.000	0.000	1.0000	Invariable	1.00		241	0.312	1	1	0.000	0.000	1.0000	Invariable	1.00		241	0.012	1	0.2127759770036046	0.305	0.000	0.0526	Purifying	0.67
																				242	0.167	1	1	0.000	0.000	1.0000	Invariable	1.00		242	0.318	1	1	0.000	0.000	1.0000	Invariable	1.00		242	0.000	0.9999999999999998	0.00009600630627948359	2.283	0.000	0.0000	Purifying	0.67
																				243	0.112	1	1	0.000	0.000	1.0000	Invariable	1.00		243	0.249	1	1	0.000	0.000	1.0000	Invariable	1.00		243	0.000	0.9999995655352681	0.00001375687015414684	3.399	0.070	0.0000	Purifying	0.67
																				244	0.176	1	1	0.000	0.000	1.0000	Invariable	1.00		244	0.316	1	1	0.000	0.000	1.0000	Invariable	1.00		244	0.000	1	0.00005291205334800875	2.451	0.000	0.0000	Purifying	0.67
																				245	0.001	1	0.01234567901234551	1.420	0.000	0.0014	Purifying	0.67		245	0.005	1	0.1111111111111109	3.371	0.000	0.0208	Purifying	0.67		245	0.000	0.9999999408562359	0.00000236249663609911	3.895	0.045	0.0000	Purifying	0.42
																				246	0.035	1	0.3333333333333333	0.315	0.000	0.1243	Neutral	0.67		246	0.271	1	1	0.000	0.000	1.0000	Invariable	1.00		246	0.002	0.9939252627733657	0.02890780429821382	0.917	0.194	0.0252	Purifying	0.67
																				247	0.130	1	1	0.000	0.000	1.0000	Invariable	1.00		247	0.299	1	1	0.000	0.000	1.0000	Invariable	1.00		247	0.000	0.9999999999999999	0.002281577474197771	1.031	0.000	0.0002	Purifying	0.67
																				248	0.033	1	0.2353771234292493	0.581	0.000	0.0566	Purifying	0.67		248	0.052	1	0.2479411743803822	2.345	0.000	0.0567	Purifying	0.67		248	0.012	1	0.2127759770036046	0.305	0.000	0.0526	Purifying	0.67
																				249	0.043	1	0.3333333333333333	0.315	0.000	0.1213	Neutral	0.67		249	0.070	1	0.3333333333333333	1.258	0.000	0.1189	Neutral	0.67		249	0.000	0.9999999999999997	1.974922856362582e-7	5.027	0.000	0.0000	Purifying	0.67
																				250	0.092	1	0.5688849287870283	0.208	0.000	0.2429	Neutral	0.67		250	0.140	1	0.5838048494009627	0.659	0.000	0.2836	Neutral	0.67		250	0.006	1	0.1111111111111109	0.338	0.000	0.0229	Purifying	0.67
																				251	0.000	1	0.000152415790275473	3.916	0.000	0.0000	Purifying	0.67		251	0.051	1	0.3333333333333333	1.484	0.000	0.1163	Neutral	0.67		251	0.000	1	0.0012636490679514	1.353	0.000	0.0000	Purifying	0.67
																				252	0.000	1	0.000005645029269252255	3.761	0.000	0.0000	Purifying	0.67		252	0.010	1	0.1111111111111109	2.012	0.000	0.0398	Purifying	0.67		252	0.000	1	0.00009570820131143964	2.810	0.000	0.0000	Purifying	0.67
																				253	0.036	1	0.2531852040061009	0.570	0.000	0.0643	Purifying	0.67		253	0.271	1	1	0.000	0.000	1.0000	Invariable	1.00		253	0.034	1	1	0.093	0.000	1.0000	Neutral	0.67
																				254	0.136	1	1	0.000	0.000	1.0000	Invariable	1.00		254	0.276	1	1	0.000	0.000	1.0000	Invariable	1.00		254	0.003	1	0.05974011887669306	0.737	0.000	0.0078	Purifying	0.67
																				255	0.128	1	1	0.000	0.000	1.0000	Invariable	1.00		255	0.278	1	1	0.000	0.000	1.0000	Invariable	1.00		255	0.000	0.960656971449601	0.1067759642876641	2.300	0.613	0.0193	Purifying	0.67
																				256	0.103	1	1	0.000	0.000	1.0000	Invariable	1.00		256	0.255	1	1	0.000	0.000	1.0000	Invariable	1.00		256	0.000	0.9999999999999998	0.009622549633244604	0.813	0.000	0.0005	Purifying	0.67
																				257	0.016	1	0.1111111111111109	0.634	0.000	0.0283	Purifying	0.67		257	0.290	1	1	0.000	0.000	1.0000	Invariable	1.00		257	0.035	1	0.3333333333333333	0.147	0.000	0.1191	Neutral	0.67
																				258	0.000	0.9999999999999999	0.000003103373410362487	9.607	0.000	0.0000	Purifying	0.67		258	0.249	1	1	0.000	0.000	1.0000	Invariable	1.00		258	0.000	1	0.0001082618684984382	1.857	0.000	0.0000	Purifying	0.67
																				259	0.127	1	1	0.000	0.000	1.0000	Invariable	1.00		259	0.290	1	1	0.000	0.000	1.0000	Invariable	1.00		259	0.003	0.9999999999999999	0.04480821436888194	0.773	0.000	0.0042	Purifying	0.67
																				260	0.459	0.7636613410049329	1	0.000	0.114	0.5498	Neutral	0.47		260	0.520	0.7647180071774806	1	0.000	0.428	0.5357	Neutral	0.46		260	0.000	0.9999906269504739	0.0002531647766460532	2.939	0.073	0.0000	Purifying	0.67
																				261	0.084	1	1	0.000	0.000	1.0000	Invariable	1.00		261	0.203	1	1	0.000	0.000	1.0000	Invariable	1.00		261	0.493	0.6155962099800178	0.6990201448864231	0.233	0.383	0.6386	Neutral	0.00
																				262	0.045	1	0.3342001811608271	0.223	0.000	0.1416	Neutral	0.67		262	0.080	1	0.3345110615399101	0.876	0.000	0.1391	Neutral	0.67		262	0.098	1	1	0.000	0.000	1.0000	Invariable	0.67
																				263	0.205	0.9412534991600914	0.4260070482545095	0.561	0.118	0.2961	Neutral	0.67		263	0.182	0.9258468302690848	0.4704684226831762	1.857	0.480	0.3850	Neutral	0.67		263	0.179	0.9988538766133767	1	0.000	0.077	0.9610	Neutral	0.62
																				264	0.123	1	1	0.000	0.000	1.0000	Invariable	1.00		264	0.288	1	1	0.000	0.000	1.0000	Invariable	1.00		264	0.000	0.9999606856367921	0.0007776496071020267	1.353	0.000	0.0000	Purifying	0.67
																				265	0.005	0.9999999999999999	0.0371131843851098	0.709	0.000	0.0097	Purifying	0.67		265	0.066	1	0.3333333333333333	1.050	0.000	0.1185	Neutral	0.67		265	0.001	1	0.03703703703703698	0.502	0.000	0.0056	Purifying	0.67
																				266	0.040	1	0.1113225171772594	0.384	0.000	0.0630	Purifying	0.67		266	0.080	1	0.3345110615399101	0.876	0.000	0.1391	Neutral	0.67		266	0.549	0.5602467831818008	0.7481120101281538	0.184	0.271	0.7574	Neutral	0.00
																				267	0.000	1	0.000197088158413683	3.966	0.000	0.0000	Purifying	0.67		267	0.036	1	0.2356506830291683	3.663	0.000	0.0494	Purifying	0.67		267	0.129	0.9607134330774004	0.1914160115720274	0.421	0.123	0.1794	Neutral	0.01
																				268	0.045	1	0.3333333333333333	0.301	0.000	0.1267	Neutral	0.67		268	0.291	1	1	0.000	0.000	1.0000	Invariable	1.00		268	0.070	0.9631438385848762	0.2585348715171022	0.328	0.061	0.1588	Neutral	0.67
																				269	0.000	1	0.001371742112482699	1.930	0.000	0.0002	Purifying	0.67		269	0.011	0.9644934286695327	0.2530729633669285	3.592	0.517	0.0924	Purifying	0.46		269	0.610	0.6052266603861998	1	0.000	0.107	0.3470	Neutral	0.30
																				270	0.131	1	1	0.000	0.000	1.0000	Invariable	1.00		270	0.290	1	1	0.000	0.000	1.0000	Invariable	1.00		270	0.419	0.6753584908808674	0.5438909087951174	0.000	0.123	0.5705	Neutral	0.08
																				271	0.007	1	0.05861305050981458	1.081	0.000	0.0113	Purifying	0.67		271	0.043	1	0.2468060363003781	2.251	0.000	0.0719	Purifying	0.67		271	0.091	1	1	0.000	0.000	1.0000	Invariable	1.00
																				272	0.001	1	0.01234567901234551	1.271	0.000	0.0020	Purifying	0.67		272	0.291	1	1	0.000	0.000	1.0000	Invariable	1.00		272	0.007	1	0.06161035272090132	0.361	0.000	0.0172	Purifying	0.67
																				273	0.000	1	2.806910348596148e-8	14.387	0.000	0.0000	Purifying	0.67		273	0.045	1	0.2375456172496027	2.654	0.000	0.0457	Purifying	0.67		273	0.002	1	0.04480537080291158	0.764	0.000	0.0041	Purifying	0.67
																				274	0.000	1	0.000001793958407603213	5.514	0.000	0.0000	Purifying	0.67		274	0.060	1	0.2936302963782009	1.654	0.000	0.0894	Purifying	0.67		274	0.028	1	0.2186917724416768	0.239	0.000	0.0673	Purifying	0.67
																				275	0.001	0.9999999999999999	0.008320216321650697	1.552	0.000	0.0010	Purifying	0.67		275	0.286	1	1	0.000	0.000	1.0000	Invariable	1.00		275	0.011	0.9999999999999999	0.0851693989887975	0.324	0.000	0.0204	Purifying	0.67
																				276	0.112	1	1	0.000	0.000	1.0000	Invariable	1.00		276	0.249	1	1	0.000	0.000	1.0000	Invariable	1.00		276	0.109	1	1	0.000	0.000	1.0000	Invariable	1.00
																				277	0.031	1	0.2394077998588625	0.542	0.000	0.0723	Purifying	0.67		277	0.125	0.9383763111498632	0.4348586929123452	3.187	0.503	0.2874	Neutral	0.45		277	0.161	1	1	0.000	0.000	1.0000	Invariable	1.00
																				278	0.176	1	1	0.000	0.000	1.0000	Invariable	1.00		278	0.316	1	1	0.000	0.000	1.0000	Invariable	1.00		278	0.031	1	0.2773388256333639	0.152	0.000	0.1080	Neutral	0.67
																				279	0.119	1	1	0.000	0.000	1.0000	Invariable	1.00		279	0.271	1	1	0.000	0.000	1.0000	Invariable	1.00		279	0.000	0.9999999999999996	0.0007970485052292142	1.353	0.000	0.0001	Purifying	0.67
																				280	0.042	1	1	0.000	0.000	1.0000	Invariable	1.00		280	0.162	1	1	0.000	0.000	1.0000	Invariable	1.00		280	0.091	1	1	0.000	0.000	1.0000	Invariable	1.00
																				281	0.006	1	0.05459972208587149	1.146	0.000	0.0096	Purifying	0.67		281	0.249	1	1	0.000	0.000	1.0000	Invariable	1.00		281	0.000	1	0.000152415790275473	1.649	0.000	0.0000	Purifying	0.67
																				282	0.012	1	0.1111111111111109	0.642	0.000	0.0267	Purifying	0.67		282	0.043	1	0.3333333333333333	1.752	0.000	0.0648	Purifying	0.67		282	0.153	0.8888888888888891	0.4074074074074072	0.339	0.125	0.3335	Neutral	0.67
																				283	0.000	1.000000000000001	0.00009799783481012625	4.706	0.000	0.0000	Purifying	0.67		283	0.000	1	0.1032225226648249	5.056	0.000	0.0127	Purifying	0.67		283	0.009	1	0.1111111111111109	0.333	0.000	0.0265	Purifying	0.67
																				284	0.111	1	1	0.000	0.000	1.0000	Invariable	1.00		284	0.041	1	0.2937169811236375	2.623	0.000	0.0601	Purifying	0.67		284	0.014	0.9969601530998949	0.04266483856082348	0.884	0.054	0.0090	Purifying	0.67
																				285	0.010	1	0.1335934976847883	1.000	0.000	0.0202	Purifying	0.67		285	0.316	1	1	0.000	0.000	1.0000	Invariable	1.00		285	0.017	0.9974453332121173	0.02411153954462752	0.991	0.094	0.0064	Purifying	0.67
																				286	0.002	0.9999999999999998	0.01624046923910827	1.877	0.000	0.0012	Purifying	0.67		286	0.271	1	1	0.000	0.000	1.0000	Invariable	1.00		286	0.012	1	0.1116321184378815	0.311	0.000	0.0196	Purifying	0.67
																				287	0.000	0.9999999999999999	0.00788720931780551	1.853	0.000	0.0004	Purifying	0.67		287	0.036	1	0.2930068795065088	4.482	0.000	0.0491	Purifying	0.67		287	0.006	1	0.03703703703703698	0.389	0.000	0.0107	Purifying	0.67
																				288	0.112	1	1	0.000	0.000	1.0000	Invariable	1.00		288	0.249	1	1	0.000	0.000	1.0000	Invariable	1.00		288	0.001	1	0.007741706183839514	0.773	0.000	0.0013	Purifying	0.67
																				289	0.116	1	1	0.000	0.000	1.0000	Invariable	1.00		289	0.049	1	0.2313373668007417	2.551	0.000	0.0524	Purifying	0.67		289	0.011	0.9999999999999999	0.06097112992038856	0.496	0.000	0.0163	Purifying	0.67
																				290	0.017	0.9968818805011248	0.04342687769580655	1.862	0.119	0.0100	Purifying	0.67		290	0.051	1	0.2479411743803822	2.345	0.000	0.0618	Purifying	0.67		290	0.000	1	0.004151680534795421	0.858	0.000	0.0005	Purifying	0.67
																				291	0.128	1	1	0.000	0.000	1.0000	Invariable	1.00		291	0.286	1	1	0.000	0.000	1.0000	Invariable	1.00		291	0.000	0.9999999999999998	1.849927783181826e-7	6.888	0.000	0.0000	Purifying	0.67
																				292	0.000	1	0.00003808261721671702	6.291	0.000	0.0000	Purifying	0.67		292	0.263	1	1	0.000	0.000	1.0000	Invariable	1.00		292	0.000	0.9999999999999996	0.00002354792964442964	2.362	0.000	0.0000	Purifying	0.67
																				293	0.045	1	0.3333333333333333	0.301	0.000	0.1267	Neutral	0.67		293	0.073	1	0.3333333333333333	1.261	0.000	0.1179	Neutral	0.67		293	0.000	1.000000000000001	0.00002326105112182564	2.195	0.000	0.0000	Purifying	0.67
																				294	0.084	0.9671034208113184	0.2776641204013809	3.534	0.199	0.0519	Purifying	0.05		294	0.048	0.9235718865256127	0.3461922153357225	4.526	0.490	0.1230	Neutral	0.67		294	0.000	0.9999491947365755	0.0009653000050797722	1.443	0.066	0.0001	Purifying	0.67
																				295	0.115	1	1	0.000	0.000	1.0000	Invariable	1.00		295	0.252	1	1	0.000	0.000	1.0000	Invariable	1.00		295	0.000	0.9999999999999999	0.000001931423955547906	1.665	0.000	0.0000	Purifying	0.67
																				296	0.002	0.918614947707953	0.2226713097466657	1.983	0.730	0.1287	Neutral	0.67		296	0.024	0.958986477237995	0.2747574476242944	3.483	0.640	0.1913	Neutral	0.67		296	0.031	1	0.3333333333333333	0.158	0.000	0.1181	Neutral	0.67
																				297	0.009	0.9999999999999998	0.05465898768053679	1.283	0.000	0.0084	Purifying	0.67		297	0.048	1	0.2375456172496027	2.654	0.000	0.0596	Purifying	0.67		297	0.000	1	0.000004583606628583148	1.914	0.000	0.0000	Purifying	0.67
																				298	0.000	1	0.000007327794971145885	4.500	0.000	0.0000	Purifying	0.67		298	0.036	1	0.2430510891756018	3.672	0.000	0.0520	Purifying	0.67		298	0.109	1	1	0.000	0.000	1.0000	Invariable	1.00
																				299	0.002	1	0.0581149278701496	1.030	0.000	0.0097	Purifying	0.67		299	0.002	1	0.1886612140457298	3.350	0.000	0.0264	Purifying	0.67		299	0.067	1	1	0.000	0.000	1.0000	Invariable	1.00
																				300	0.605	0.5799232665830559	1	0.000	0.262	0.3467	Neutral	0.01		300	0.684	0.5770387361494244	1	0.000	1.086	0.3400	Neutral	0.17		300	0.085	1	1	0.000	0.000	1.0000	Invariable	1.00
																				301	0.000	0.9999999999999999	0.00003950916537787119	5.830	0.000	0.0000	Purifying	0.67		301	0.049	1	0.2417329239315211	2.589	0.000	0.0616	Purifying	0.67		301	0.471	0.6671174345111286	1	0.000	0.065	0.4092	Neutral	0.38
																				302	0.115	1	1	0.000	0.000	1.0000	Invariable	1.00		302	0.271	1	1	0.000	0.000	1.0000	Invariable	1.00		302	0.000	1	0.0001007646647018801	1.963	0.000	0.0000	Purifying	0.67
																				303	0.000	1	0.00003937320388291976	6.411	0.000	0.0000	Purifying	0.67		303	0.048	1	0.2417329239315211	2.589	0.000	0.0524	Purifying	0.67		303	0.000	1	0.0002298583130954102	3.378	0.000	0.0000	Purifying	0.67
																				304	0.007	1	0.05780549160036375	1.100	0.000	0.0109	Purifying	0.67		304	0.252	1	1	0.000	0.000	1.0000	Invariable	1.00		304	0.002	1	0.04097453455118871	0.773	0.000	0.0046	Purifying	0.67
																				305	0.119	1	1	0.000	0.000	1.0000	Invariable	1.00		305	0.269	1	1	0.000	0.000	1.0000	Invariable	1.00		305	0.000	1	0.001371742112482699	0.798	0.000	0.0001	Purifying	0.67
																				306	0.042	1	1	0.000	0.000	1.0000	Invariable	1.00		306	0.162	1	1	0.000	0.000	1.0000	Invariable	1.00		306	0.635	0.4327031628465522	1	0.000	0.184	0.2653	Neutral	0.28
																				307	0.000	1	0.00002695909754180104	8.091	0.000	0.0000	Purifying	0.67		307	0.040	1	0.3049212727384635	3.672	0.000	0.0681	Purifying	0.67		307	0.000	0.9999999999999997	0.0008175467403704895	2.121	0.000	0.0000	Purifying	0.67
																				308	0.036	1	0.235511954808227	0.574	0.000	0.0679	Purifying	0.67		308	0.004	1	0.05879874448709943	8.268	0.000	0.0061	Purifying	0.67		308	0.000	1.000000000000001	0.00005080526342449154	1.667	0.000	0.0000	Purifying	0.67
																				309	0.000	0.9998363478202664	0.003380161002474291	3.889	0.099	0.0001	Purifying	0.67		309	0.046	1	0.2313373668007417	2.551	0.000	0.0462	Purifying	0.67		309	0.000	1	1.006946304116241e-9	4.004	0.000	0.0000	Purifying	0.67
																				310	0.000	0.9999999999999998	0.002159794969775142	1.426	0.000	0.0021	Purifying	0.67		310	0.087	1	0.3581866922726518	0.876	0.000	0.2088	Neutral	0.67		310	0.000	0.9970177829990533	0.01964463760836543	1.273	0.151	0.0027	Purifying	0.67
																				311	0.072	1	0.5249252535704432	0.240	0.000	0.1991	Neutral	0.67		311	0.318	1	1	0.000	0.000	1.0000	Invariable	1.00		311	0.007	0.9999999999999999	0.09823856362960248	0.485	0.000	0.0140	Purifying	0.67
																				312	0.008	1	0.05453881390779325	1.312	0.000	0.0062	Purifying	0.67		312	0.262	1	1	0.000	0.000	1.0000	Invariable	1.00		312	0.010	1	0.06072671835793086	0.503	0.000	0.0160	Purifying	0.67
																				313	0.000	1	0.0001807716894191014	3.278	0.000	0.0000	Purifying	0.67		313	0.040	1	0.3049212727384635	3.672	0.000	0.0681	Purifying	0.67		313	0.000	1.000000000000001	0.00005080526342449154	1.597	0.000	0.0000	Purifying	0.67
																				314	0.000	1	0.0004698973581808152	1.853	0.000	0.0001	Purifying	0.67		314	0.080	1	0.3345110615399101	0.876	0.000	0.1391	Neutral	0.67		314	0.009	1	0.04859579616730669	0.455	0.000	0.0107	Purifying	0.67
																				315	0.069	0.9363526754255458	0.3159262970690961	1.035	0.222	0.1513	Neutral	0.67		315	0.251	0.7870903949914531	0.7099329709675442	1.322	0.779	0.7300	Neutral	0.67		315	0.109	1	1	0.000	0.000	1.0000	Invariable	1.00
																				316	0.000	0.9998959303224778	0.001135946615348105	3.045	0.281	0.0005	Purifying	0.67		316	0.011	0.9728222383828544	0.2168282576255616	11.230	0.512	0.0507	Purifying	0.67		316	0.071	0.9551668994565654	0.2085707862291284	0.496	0.134	0.1515	Neutral	0.15
																				317	0.000	1	0.00006163016058058357	3.592	0.000	0.0000	Purifying	0.67		317	0.034	1	0.2392765600829568	40.697	0.000	0.0219	Purifying	0.67		317	0.000	1.000000000000001	0.00001693508780764574	1.500	0.000	0.0000	Purifying	0.67
																				318	0.000	1	0.0008199942779838487	4.042	0.000	0.0000	Purifying	0.67		318	0.002	1	0.1600440994209036	3.702	0.000	0.0259	Purifying	0.67		318	0.662	0.3023729042376062	0.9346778524562228	0.134	0.306	0.4408	Neutral	0.40
																				319	0.006	0.9309365113404133	0.205605001111608	2.723	0.763	0.0756	Purifying	0.67		319	0.610	0.5356179831705183	1	0.105	0.970	0.7124	Neutral	0.56		319	0.014	1	1	0.000	0.000	1.0000	Invariable	1.00
																				320	0.005	1	0.05656200110362986	1.341	0.000	0.0065	Purifying	0.67		320	0.051	1	0.2583113583925905	1.729	0.000	0.0852	Purifying	0.67		320	0.000	1.000000000000001	0.000002022870476903194	2.478	0.000	0.0000	Purifying	0.67
																				321	0.000	1	0.001371742112482699	2.016	0.000	0.0001	Purifying	0.67		321	0.276	1	1	0.000	0.000	1.0000	Invariable	1.00		321	0.060	0.961497934099925	0.2650624202354164	0.358	0.067	0.1606	Neutral	0.67
																				322	0.366	0.8907008852378524	1	0.000	0.114	0.5943	Neutral	0.49		322	0.217	1	1	0.000	0.000	1.0000	Invariable	1.00		322	0.000	1	0.001986805252120583	1.786	0.000	0.0000	Purifying	0.67
																				323	0.029	0.9875233597453417	0.08879254724591323	2.072	0.229	0.0205	Purifying	0.67		323	0.012	0.9849160534537617	0.1529783064997962	13.874	0.422	0.0201	Purifying	0.67		323	0.001	1	0.03703703703703698	0.557	0.000	0.0044	Purifying	0.67
																				324	0.000	1	0.0006536083150769922	2.637	0.000	0.0000	Purifying	0.67		324	0.015	1	0.3408281021840807	1.966	0.000	0.0736	Purifying	0.67		324	0.242	0.9078304983455361	0.3675571759708997	0.277	0.141	0.5041	Neutral	0.11
																				325	0.136	1	1	0.000	0.000	1.0000	Invariable	1.00		325	0.276	1	1	0.000	0.000	1.0000	Invariable	1.00		325	0.036	0.9518352561421012	0.1593232875977968	1.416	0.387	0.0740	Purifying	0.63
																				326	0.000	1.000000000000001	0.000001005396211284371	8.970	0.000	0.0000	Purifying	0.67		326	0.000	1	0.01590281668949767	15.852	0.000	0.0006	Purifying	0.67		326	0.014	0.9961654590736906	0.06582688479909282	0.684	0.054	0.0360	Purifying	0.67
																				327	0.000	1	0.001485160750835601	1.874	0.000	0.0003	Purifying	0.67		327	0.022	1	0.2482485889492442	3.281	0.000	0.0244	Purifying	0.67		327	0.000	1	0.0001971410431745868	2.810	0.000	0.0000	Purifying	0.67
																				328	0.000	1	0.001371742112482699	2.109	0.000	0.0001	Purifying	0.67		328	0.006	1	0.1111111111111109	3.342	0.000	0.0190	Purifying	0.67		328	0.000	1	0.00001261148786846356	3.411	0.000	0.0000	Purifying	0.67
																				329	0.128	1	1	0.000	0.000	1.0000	Invariable	1.00		329	0.286	1	1	0.000	0.000	1.0000	Invariable	1.00		329	0.000	1.000000000000001	0.01131835892478106	0.670	0.000	0.0013	Purifying	0.67
																				330	0.045	1	0.3037031958469594	0.352	0.000	0.1086	Neutral	0.67		330	0.290	1	1	0.000	0.000	1.0000	Invariable	1.00		330	0.003	0.9986286264746058	0.01782896146757784	0.819	0.063	0.0050	Purifying	0.67
																				331	0.928	0.1995671574989853	1	0.000	0.663	0.1308	Neutral	0.09		331	0.522	0.7495284839323706	1	0.000	0.484	0.5092	Neutral	0.45		331	0.000	0.9999999999999999	0.004305016965641228	1.353	0.000	0.0003	Purifying	0.67
																				332	0.003	0.9389550062261249	0.1716277783810241	2.855	0.897	0.0773	Purifying	0.67		332	0.548	0.7059306079455778	1	0.000	0.500	0.3856	Neutral	0.37		332	0.011	0.9999999999999999	0.06147741119400418	0.505	0.000	0.0159	Purifying	0.67
																				333	0.031	1	0.2355317269212746	0.574	0.000	0.0603	Purifying	0.67		333	0.043	1	0.2496107601696195	3.260	0.000	0.0525	Purifying	0.67		333	0.002	1	0.03703703703703698	0.514	0.000	0.0052	Purifying	0.67
																				334	0.000	0.9994015357559075	0.003699602237648869	7.306	0.618	0.0001	Purifying	0.67		334	0.486	0.769349748580754	0.6509054430869442	2.498	1.490	0.7031	Neutral	0.67		334	0.010	1	0.06072671835793086	0.503	0.000	0.0160	Purifying	0.67
																				335	0.001	1	0.01234567901234551	0.980	0.000	0.0039	Purifying	0.67		335	0.071	1	0.3333333333333333	0.994	0.000	0.1430	Neutral	0.67		335	0.001	0.9987642315463563	0.01554069679661108	2.503	0.094	0.0008	Purifying	0.67
																				336	0.084	1	1	0.000	0.000	1.0000	Invariable	1.00		336	0.203	1	1	0.000	0.000	1.0000	Invariable	1.00		336	0.027	0.9876114572243923	0.1113681265082527	0.505	0.068	0.0585	Purifying	0.67
																				337	0.112	1	1	0.000	0.000	1.0000	Invariable	1.00		337	0.249	1	1	0.000	0.000	1.0000	Invariable	1.00		337	0.314	0.851181157832481	0.5667771647912165	0.203	0.098	0.5706	Neutral	0.02
																				338	0.000	0.9999999999999998	0.002945860295036962	2.101	0.000	0.0007	Purifying	0.67		338	0.039	1	0.1931979831571651	2.437	0.000	0.0554	Purifying	0.67		338	0.192	0.9429533884022223	1	0.000	0.042	0.7570	Neutral	0.58
																				339	0.126	1	1	0.000	0.000	1.0000	Invariable	1.00		339	0.289	1	1	0.000	0.000	1.0000	Invariable	1.00		339	0.225	0.8289175529771979	0.468531160265833	0.621	0.220	0.3408	Neutral	0.05
																				340	0.000	1	0.0009429456405599668	2.937	0.000	0.0000	Purifying	0.67		340	0.005	1	0.07585296615040815	4.301	0.000	0.0151	Purifying	0.67		340	0.136	0.9547263836101616	0.3802783376173707	0.311	0.055	0.2477	Neutral	0.67
																				341	0.001	1	0.0183682409245014	1.315	0.000	0.0063	Purifying	0.67		341	0.288	1	1	0.000	0.000	1.0000	Invariable	1.00		341	0.307	0.8212970474489972	0.4954257812499067	0.338	0.217	0.6374	Neutral	0.12
																				342	0.083	1	1	0.000	0.000	1.0000	Invariable	1.00		342	0.217	1	1	0.000	0.000	1.0000	Invariable	1.00		342	0.004	0.9948843992471099	0.02906506527296693	1.103	0.165	0.0064	Purifying	0.62
																				343	0.109	1	1	0.000	0.000	1.0000	Invariable	1.00		343	0.258	1	1	0.000	0.000	1.0000	Invariable	1.00		343	0.000	0.9998416011827288	0.001278621736357843	1.845	0.168	0.0001	Purifying	0.67
																				344	0.012	0.9999999999999999	0.1179144937054892	0.640	0.000	0.0241	Purifying	0.67		344	0.276	1	1	0.000	0.000	1.0000	Invariable	1.00		344	0.002	0.9460770538078066	0.1347761259647673	1.447	0.511	0.0599	Purifying	0.05
																				345	0.114	1	1	0.000	0.000	1.0000	Invariable	1.00		345	0.262	1	1	0.000	0.000	1.0000	Invariable	1.00		345	0.000	1	0.000005645029269252255	2.319	0.000	0.0000	Purifying	0.67
																				346	0.777	0.2980646601659064	1	0.000	0.466	0.1380	Neutral	0.16		346	0.292	1	1	0.000	0.000	1.0000	Invariable	1.00		346	0.002	0.9808964697619822	0.06741183019121433	1.035	0.332	0.0559	Purifying	0.00
																				347	0.115	1	1	0.000	0.000	1.0000	Invariable	1.00		347	0.524	0.7478103847824713	1	0.000	0.440	0.5258	Neutral	0.19		347	0.000	0.9713770155989627	0.07159317817085875	2.199	0.836	0.0403	Purifying	0.46
																				348	0.081	0.9692074398057938	0.23314088244279	0.718	0.134	0.1569	Neutral	0.67		348	0.677	0.5719020108848383	1	0.000	1.038	0.2823	Neutral	0.29		348	0.005	0.958383610402473	0.1291800592100981	1.185	0.371	0.0681	Purifying	0.22
																				349	0.909	0.1767403736634629	0.9355848513201516	1.007	2.142	0.2173	Neutral	0.05		349	0.551	0.6666666666666667	1	0.000	0.519	0.3814	Neutral	0.36		349	0.359	0.8572551168689191	1	0.000	0.147	0.7242	Neutral	0.06
																				350	0.276	0.789808490346205	0.5131477338140712	1.353	0.602	0.3767	Neutral	0.67		350	0.805	0.4564907428553414	1	0.000	1.505	0.3432	Neutral	0.34		350	0.034	1	1	0.000	0.000	1.0000	Invariable	1.00
																				351	0.000	1	0.0287537471047552	1.327	0.000	0.0036	Purifying	0.67		351	0.000	0.9999999999999999	0.0258144316373492	25.231	0.000	0.0001	Purifying	0.67		351	0.000	0.9999729710764849	0.000254438492907294	3.169	0.114	0.0000	Purifying	0.67
																				352	0.000	0.9999999999999999	0.0006985448816807516	3.479	0.000	0.0000	Purifying	0.67		352	0.048	1	0.2313373668007417	2.551	0.000	0.0512	Purifying	0.67		352	0.000	0.9999996963455894	0.00001088599788789946	3.180	0.059	0.0000	Purifying	0.67
																				353	0.001	1	0.01277160471989225	1.943	0.000	0.0008	Purifying	0.67		353	0.005	1	0.05405983393909886	5.928	0.000	0.0054	Purifying	0.67		353	0.000	0.9999999748064533	8.252716010570538e-7	2.359	0.064	0.0000	Purifying	0.67
																				354	0.000	0.9999999999999999	0.002995165296626134	2.761	0.000	0.0001	Purifying	0.67		354	0.048	1	0.2375456172496027	2.654	0.000	0.0519	Purifying	0.67		354	0.129	0.8710995224081184	0.449493237428396	0.344	0.077	0.2795	Neutral	0.24
																				355	0.035	1	0.2670725246819221	0.610	0.000	0.0645	Purifying	0.67		355	0.103	1	0.5396342543411479	0.997	0.000	0.2146	Neutral	0.67		355	0.603	0.5516703313169401	0.6696186217397233	0.000	0.168	0.4164	Neutral	0.00
																				356	0.016	1	0.1111111111111109	0.624	0.000	0.0276	Purifying	0.67		356	0.060	1	0.3333333333333333	1.412	0.000	0.1055	Neutral	0.67		356	0.000	0.999984509113625	0.0002210147729965195	2.710	0.133	0.0000	Purifying	0.41
																				357	0.001	1	0.007877481694541943	1.513	0.000	0.0011	Purifying	0.67		357	0.290	1	1	0.000	0.000	1.0000	Invariable	1.00		357	0.006	0.999164321152887	0.01389983611165091	0.908	0.049	0.0028	Purifying	0.67
																				358	0.000	1	0.002355306861848261	2.027	0.000	0.0001	Purifying	0.67		358	0.050	1	0.4934105631976045	1.507	0.000	0.0962	Purifying	0.67		358	0.000	1.000000000000001	0.00005080526342449154	1.353	0.000	0.0000	Purifying	0.67
																				359	0.000	1	0.0109750381827558	2.090	0.000	0.0007	Purifying	0.67		359	0.316	1	1	0.000	0.000	1.0000	Invariable	1.00		359	0.085	1	1	0.000	0.000	1.0000	Invariable	1.00
																				360	0.002	0.9999999999999998	0.01620183826874222	1.858	0.000	0.0012	Purifying	0.67		360	0.271	1	1	0.000	0.000	1.0000	Invariable	1.00		360	0.001	1	0.01397796352308966	1.353	0.000	0.0011	Purifying	0.67
																				361	0.000	1	0.000168985691941903	4.145	0.000	0.0000	Purifying	0.67		361	0.004	1	0.0609964769328788	12.925	0.000	0.0033	Purifying	0.67		361	0.000	1	0.0001765244843894287	1.607	0.000	0.0000	Purifying	0.67
																				362	0.869	0.3036997209595541	1	0.000	0.689	0.1452	Neutral	0.17		362	0.548	0.7297505981881738	1	0.000	0.637	0.4566	Neutral	0.41		362	0.000	1.000000000000001	0.0001039332073864419	2.197	0.000	0.0000	Purifying	0.67
																				363	0.000	1	0.0003312141312786787	4.456	0.000	0.0000	Purifying	0.67		363	0.002	0.9999999999999999	0.09802817684472986	14.044	0.000	0.0031	Purifying	0.67		363	0.000	1	0.0001078396816487359	1.812	0.000	0.0000	Purifying	0.67
																				364	0.122	1	1	0.000	0.000	1.0000	Invariable	1.00		364	0.276	1	1	0.000	0.000	1.0000	Invariable	1.00		364	0.000	1	5.307083661421075e-10	4.869	0.000	0.0000	Purifying	0.67
																				365	0.136	1	1	0.000	0.000	1.0000	Invariable	1.00		365	0.276	1	1	0.000	0.000	1.0000	Invariable	1.00		365	0.001	0.9997007487329901	0.003469426124263264	1.549	0.101	0.0003	Purifying	0.43
																				366	0.103	1	1	0.000	0.000	1.0000	Invariable	1.00		366	0.255	1	1	0.000	0.000	1.0000	Invariable	1.00		366	0.000	1	0.01234567901234551	0.862	0.000	0.0005	Purifying	0.67
																				367	0.115	1	1	0.000	0.000	1.0000	Invariable	1.00		367	0.271	1	1	0.000	0.000	1.0000	Invariable	1.00		367	0.000	0.9999999999999999	0.007283973812820976	0.902	0.000	0.0015	Purifying	0.67
																				368	0.140	1	1	0.000	0.000	1.0000	Invariable	1.00		368	0.300	1	1	0.000	0.000	1.0000	Invariable	1.00		368	0.001	0.9999999999999999	0.01874044535362762	0.832	0.000	0.0023	Purifying	0.67
																				369	0.138	1	1	0.000	0.000	1.0000	Invariable	1.00		369	0.281	1	1	0.000	0.000	1.0000	Invariable	1.00		369	0.014	1	1	0.000	0.000	1.0000	Invariable	1.00
																				370	0.047	1	0.3333333333333333	0.313	0.000	0.1245	Neutral	0.67		370	0.008	1	0.1111111111111109	2.808	0.000	0.0252	Purifying	0.67		370	0.182	1	1	0.000	0.000	1.0000	Invariable	1.00
																				371	0.000	1.000000000000001	0.00001693508780764574	3.804	0.000	0.0000	Purifying	0.67		371	0.009	1	0.1111111111111109	2.704	0.000	0.0248	Purifying	0.67		371	0.000	0.9999999999999996	0.00002054732925649283	1.500	0.000	0.0000	Purifying	0.67
																				372	0.000	0.9992341313491586	0.01136259411203822	2.236	0.116	0.0013	Purifying	0.67		372	0.009	1	0.1089300487035246	2.362	0.000	0.0248	Purifying	0.67		372	0.016	1	0.1111111111111109	0.264	0.000	0.0362	Purifying	0.67
																				373	0.000	0.999999999999999	0.0003857722488740389	2.516	0.000	0.0000	Purifying	0.67		373	0.026	1	0.3075263629915953	1.523	0.000	0.1048	Neutral	0.67		373	0.035	1	0.3358723751085384	0.158	0.000	0.0985	Purifying	0.67
																				374	0.083	1	1	0.000	0.000	1.0000	Invariable	1.00		374	0.217	1	1	0.000	0.000	1.0000	Invariable	1.00		374	0.003	1	0.04450236680725994	0.711	0.000	0.0051	Purifying	0.67
																				375	0.000	1	0.002130577069676676	2.654	0.000	0.0001	Purifying	0.67		375	0.018	1	0.299263061583519	1.972	0.000	0.0836	Purifying	0.67		375	0.000	1	0.000148294104798441	1.353	0.000	0.0000	Purifying	0.67
																				376	0.000	1	0.0002600486683834724	4.799	0.000	0.0000	Purifying	0.67		376	0.271	1	1	0.000	0.000	1.0000	Invariable	1.00		376	0.034	1	1	0.000	0.000	1.0000	Invariable	1.00
																				377	0.084	1	1	0.000	0.000	1.0000	Invariable	1.00		377	0.203	1	1	0.000	0.000	1.0000	Invariable	1.00		377	0.101	0.9578011540287137	0.3686483079499073	0.341	0.062	0.2616	Neutral	0.67
																				378	0.000	0.9999999999999989	0.00002133946711058154	5.131	0.000	0.0000	Purifying	0.67		378	0.001	1	0.156801794340405	4.114	0.000	0.0222	Purifying	0.67		378	0.001	1	0.01234567901234551	0.641	0.000	0.0018	Purifying	0.67
																				379	0.005	1	0.03732523072622151	0.941	0.000	0.0108	Purifying	0.67		379	0.296	1	1	0.000	0.000	1.0000	Invariable	1.00		379	0.000	0.9998294247646516	0.002842580350380541	1.244	0.070	0.0006	Purifying	0.67
																				380	0.000	0.9994489960957091	0.007960814530102112	2.152	0.123	0.0011	Purifying	0.67		380	0.536	0.6571738782355576	1	0.000	0.474	0.4009	Neutral	0.22		380	0.000	0.9999951716099104	0.0001446103860925918	3.315	0.059	0.0000	Purifying	0.67
																				381	0.000	1	0.00002574618057238354	6.454	0.000	0.0000	Purifying	0.67		381	0.006	1	0.1193858545957658	4.305	0.000	0.0243	Purifying	0.67		381	0.363	0.4262616608080422	0.7753037361242082	0.686	0.693	0.9839	Neutral	0.67
																				382	0.000	0.9998421847486304	0.002666413108044496	2.380	0.134	0.0006	Purifying	0.67		382	0.017	0.9625232009404899	0.2610131131674722	5.006	0.550	0.0909	Purifying	0.67		382	0.000	0.9999999999999999	0.002050649122453674	1.353	0.000	0.0001	Purifying	0.67
																				383	0.000	1	0.0001863423834451705	2.826	0.000	0.0000	Purifying	0.67		383	0.010	1	0.112264270107006	2.033	0.000	0.0317	Purifying	0.67		383	0.438	0.6666022752245652	1	0.000	0.063	0.4149	Neutral	0.38
																				384	0.000	0.9999999999999998	0.000003202118558087719	4.114	0.000	0.0000	Purifying	0.67		384	0.005	1	0.07585296615040815	4.301	0.000	0.0151	Purifying	0.67		384	0.000	0.973839659746957	0.07319701982928883	1.753	0.552	0.0355	Purifying	0.36
																				385	0.001	1	0.01433607728138608	1.717	0.000	0.0018	Purifying	0.67		385	0.026	1	0.2481465088458057	4.931	0.000	0.0252	Purifying	0.67		385	0.080	0.942362125572598	0.2133485405936413	0.932	0.207	0.0702	Purifying	0.52
																				386	0.000	0.9999999999999998	0.00000933539874770073	7.041	0.000	0.0000	Purifying	0.67		386	0.004	1	0.0601210327917816	7.515	0.000	0.0047	Purifying	0.67		386	0.000	1	0.01234567901234551	0.710	0.000	0.0013	Purifying	0.67
																				387	0.000	1	0.000152415790275473	3.293	0.000	0.0000	Purifying	0.67		387	0.003	1	0.1111111111111109	4.550	0.000	0.0084	Purifying	0.67		387	0.088	0.9405239531855261	0.2868019166162827	0.566	0.143	0.1912	Neutral	0.67
																				388	0.000	1	0.00281943322708722	2.939	0.000	0.0001	Purifying	0.67		388	0.001	1	0.1427063698470574	6.053	0.000	0.0089	Purifying	0.67		388	0.034	1	1	0.000	0.000	1.0000	Invariable	1.00
																				389	0.136	1	1	0.000	0.000	1.0000	Invariable	1.00		389	0.276	1	1	0.000	0.000	1.0000	Invariable	1.00		389	0.003	1	0.05369675539598373	0.687	0.000	0.0053	Purifying	0.67
																				390	0.000	0.9999999999999999	0.003061782834125504	2.485	0.000	0.0002	Purifying	0.67		390	0.049	1	0.2417329239315211	2.589	0.000	0.0616	Purifying	0.67		390	0.014	0.9978975289960018	0.03296680102063265	0.940	0.056	0.0083	Purifying	0.67
																				391	0.803	0.3395711430730636	1	0.000	0.493	0.2068	Neutral	0.00		391	0.703	0.557054602515458	1	0.000	1.096	0.3234	Neutral	0.09		391	0.004	0.9999999999999999	0.04521137461957614	0.692	0.000	0.0054	Purifying	0.67
																				392	0.002	1	0.0402916735991653	1.015	0.000	0.0051	Purifying	0.67		392	0.048	1	0.3432698083345869	1.813	0.000	0.0900	Purifying	0.67		392	0.003	0.983163861640099	0.06520757734391158	1.290	0.204	0.0184	Purifying	0.36
																				393	0.000	1	0.001371742112482699	2.369	0.000	0.0001	Purifying	0.67		393	0.051	1	0.3333333333333333	1.519	0.000	0.1158	Neutral	0.67		393	0.029	0.9907104381755479	0.1139927540968	0.494	0.056	0.0709	Purifying	0.67
																				394	0.016	1	0.1111111111111109	0.624	0.000	0.0276	Purifying	0.67		394	0.060	1	0.3333333333333333	1.412	0.000	0.1055	Neutral	0.67		394	0.012	1	0.1183962771659357	0.316	0.000	0.0353	Purifying	0.67
																				395	0.000	1	0.00000895576622372829	6.625	0.000	0.0000	Purifying	0.67		395	0.043	1	0.2299773655809181	3.724	0.000	0.0433	Purifying	0.67		395	0.000	1	0.000005645029269252255	1.660	0.000	0.0000	Purifying	0.67
																				396	0.000	1	0.004115226337448097	1.732	0.000	0.0004	Purifying	0.67		396	0.005	1	0.1111111111111109	3.663	0.000	0.0167	Purifying	0.67		396	0.121	0.8443761265457849	0.3586590063239179	0.530	0.364	0.7123	Neutral	0.05
																				397	0.000	1	0.01234567901234551	1.447	0.000	0.0007	Purifying	0.67		397	0.040	1	0.3333333333333333	2.261	0.000	0.0400	Purifying	0.67		397	0.000	1	0.0005338165969702713	1.013	0.000	0.0001	Purifying	0.67
																				398	0.007	1	0.05822332183967971	1.085	0.000	0.0112	Purifying	0.67		398	0.035	1	0.2425085867199441	4.186	0.000	0.0445	Purifying	0.67		398	0.000	0.9999999999999999	0.000001746844818795168	1.963	0.000	0.0000	Purifying	0.67
																				399	0.000	1.000000000000001	0.00005080526342449154	3.548	0.000	0.0000	Purifying	0.67		399	0.006	1	0.1111111111111109	2.972	0.000	0.0242	Purifying	0.67		399	0.000	0.9999999999999999	0.000001881676423232115	2.624	0.000	0.0000	Purifying	0.67
																				400	0.042	1	1	0.000	0.000	1.0000	Invariable	1.00		400	0.162	1	1	0.000	0.000	1.0000	Invariable	1.00		400	0.000	0.9999999999999996	4.948115195357872e-8	6.097	0.000	0.0000	Purifying	0.67
																				401	0.042	1	1	0.000	0.000	1.0000	Invariable	1.00		401	0.162	1	1	0.000	0.000	1.0000	Invariable	1.00		401	0.015	1	0.2748428245189449	0.236	0.000	0.0682	Purifying	0.67
																				402	0.120	1	1	0.000	0.000	1.0000	Invariable	1.00		402	0.275	1	1	0.000	0.000	1.0000	Invariable	1.00		402	0.000	0.9999939191388598	0.0001592112478726593	2.992	0.072	0.0000	Purifying	0.67
																				403	0.112	1	1	0.000	0.000	1.0000	Invariable	1.00		403	0.249	1	1	0.000	0.000	1.0000	Invariable	1.00		403	0.000	0.9999999999999996	0.000004790899280515681	2.636	0.000	0.0000	Purifying	0.67
																				404	0.103	1	1	0.000	0.000	1.0000	Invariable	1.00		404	0.261	1	1	0.000	0.000	1.0000	Invariable	1.00		404	0.118	1	1	0.000	0.000	1.0000	Invariable	1.00
																				405	0.083	1	1	0.000	0.000	1.0000	Invariable	1.00		405	0.217	1	1	0.000	0.000	1.0000	Invariable	1.00		405	0.000	0.9999999999999998	0.00728518295535352	1.023	0.000	0.0003	Purifying	0.67
																				406	0.002	1	0.01621266212832206	1.853	0.000	0.0012	Purifying	0.67		406	0.053	1	0.2661670073948224	2.345	0.000	0.0644	Purifying	0.67		406	0.000	0.9999999999999997	0.000003119836470721893	3.460	0.000	0.0000	Purifying	0.67
																				407	0.115	1	1	0.000	0.000	1.0000	Invariable	1.00		407	0.252	1	1	0.000	0.000	1.0000	Invariable	1.00		407	0.002	1	0.01031659724559686	0.781	0.000	0.0012	Purifying	0.67
																				408	0.042	1	1	0.000	0.000	1.0000	Invariable	1.00		408	0.162	1	1	0.000	0.000	1.0000	Invariable	1.00		408	0.000	1	0.000005645029269252255	1.353	0.000	0.0000	Purifying	0.67
																				409	0.000	1	0.000005645029269252255	4.048	0.000	0.0000	Purifying	0.67		409	0.053	1	0.3333333333333333	1.519	0.000	0.1063	Neutral	0.67		409	0.034	1	1	0.000	0.000	1.0000	Invariable	1.00
																				410	0.048	0.871951642245669	0.3564391946202294	1.618	0.657	0.2732	Neutral	0.01		410	0.202	0.7569515465449564	0.6870354076203486	3.773	1.308	0.4223	Neutral	0.50		410	0.001	1	0.01008838104040233	0.852	0.000	0.0011	Purifying	0.67
																				411	0.002	1	0.01637467376485491	1.465	0.000	0.0049	Purifying	0.67		411	0.039	1	0.1874658982098967	2.373	0.000	0.0571	Purifying	0.67		411	0.000	1	0.000152415790275473	1.353	0.000	0.0000	Purifying	0.67
																				412	0.138	1	1	0.000	0.000	1.0000	Invariable	1.00		412	0.281	1	1	0.000	0.000	1.0000	Invariable	1.00		412	0.582	0.5871138369266686	1	0.000	0.113	0.3787	Neutral	0.05
																				413	0.000	0.9999999999999999	0.000001881676423232115	4.986	0.000	0.0000	Purifying	0.67		413	0.003	1	0.1111111111111109	4.125	0.000	0.0077	Purifying	0.67		413	0.000	0.999982945394479	0.000357787027044143	1.267	0.055	0.0000	Purifying	0.67
																				414	0.000	1	0.000008987375259006392	7.174	0.000	0.0000	Purifying	0.67		414	0.005	0.9999999999999999	0.0608958444700971	5.669	0.000	0.0062	Purifying	0.67		414	0.000	0.9999999999999998	0.002071445731815724	1.353	0.000	0.0000	Purifying	0.67
																				415	0.000	1.000000000000001	0.00005080526342449154	3.005	0.000	0.0000	Purifying	0.67		415	0.000	1	0.03703703703703698	5.862	0.000	0.0025	Purifying	0.67		415	0.000	0.9999999999999994	0.00005804731281433551	1.353	0.000	0.0000	Purifying	0.67
																				416	0.116	1	1	0.000	0.000	1.0000	Invariable	1.00		416	0.262	1	1	0.000	0.000	1.0000	Invariable	1.00		416	0.001	0.9994215502236964	0.006640642426913534	1.882	0.111	0.0006	Purifying	0.67
																				417	0.000	0.9999999999999998	0.0007228914935647479	3.368	0.000	0.0000	Purifying	0.67		417	0.047	1	0.2491294914448381	2.761	0.000	0.0572	Purifying	0.67		417	0.008	1	0.04781152553079182	0.489	0.000	0.0089	Purifying	0.67
																				418	0.000	1	0.000002177065062780592	7.702	0.000	0.0000	Purifying	0.67		418	0.048	1	0.2417329239315211	2.589	0.000	0.0536	Purifying	0.67		418	0.002	1	0.01234567901234551	0.540	0.000	0.0026	Purifying	0.67
																				419	0.034	1	0.2355326816670644	0.574	0.000	0.0588	Purifying	0.67		419	0.269	1	1	0.000	0.000	1.0000	Invariable	1.00		419	0.000	0.9999916934046938	0.0002286578023075192	2.008	0.064	0.0000	Purifying	0.63
																				420	0.000	0.9999999999999997	0.003553203198889299	2.363	0.000	0.0003	Purifying	0.67		420	0.026	1	0.2481465088458057	4.931	0.000	0.0252	Purifying	0.67		420	0.003	1	0.07724870936557016	0.523	0.000	0.0081	Purifying	0.67
																				421	0.001	1	0.01303247228889581	2.060	0.000	0.0007	Purifying	0.67		421	0.048	1	0.2417329239315211	2.589	0.000	0.0536	Purifying	0.67		421	0.044	1	0.3333333333333333	0.123	0.000	0.1210	Neutral	0.67
																				422	0.119	1	1	0.000	0.000	1.0000	Invariable	1.00		422	0.269	1	1	0.000	0.000	1.0000	Invariable	1.00		422	0.106	1	1	0.000	0.000	1.0000	Invariable	1.00
																				423	0.115	1	1	0.000	0.000	1.0000	Invariable	1.00		423	0.271	1	1	0.000	0.000	1.0000	Invariable	1.00		423	0.110	1	1	0.000	0.000	1.0000	Invariable	1.00
																				424	0.470	0.7616836383877926	1	0.000	0.133	0.5088	Neutral	0.45		424	0.529	0.744395540846137	1	0.000	0.527	0.4870	Neutral	0.43		424	0.584	0.5568237141463325	1	0.000	0.115	0.3656	Neutral	0.02
																				425	0.000	0.9999999999999997	0.0007220586502981741	3.303	0.000	0.0000	Purifying	0.67		425	0.052	1	0.2479411743803822	2.345	0.000	0.0581	Purifying	0.67		425	0.006	1	0.03703703703703698	0.387	0.000	0.0108	Purifying	0.67
																				426	0.115	1	1	0.000	0.000	1.0000	Invariable	1.00		426	0.268	1	1	0.000	0.000	1.0000	Invariable	1.00		426	0.034	1	1	0.000	0.000	1.0000	Invariable	1.00
																				427	0.010	0.9999999999999999	0.06411171571845542	1.201	0.000	0.0083	Purifying	0.67		427	0.004	0.9999999999999999	0.07138601518053744	23.371	0.000	0.0030	Purifying	0.67		427	0.000	0.9999999999999999	0.02112788841014956	0.740	0.000	0.0015	Purifying	0.67
																				428	0.000	1	0.003069399943030904	2.541	0.000	0.0001	Purifying	0.67		428	0.265	1	1	0.000	0.000	1.0000	Invariable	1.00		428	0.008	0.9964765902298952	0.03065454666914613	1.190	0.102	0.0046	Purifying	0.37
																				429	0.000	1	0.0007205999011401509	3.530	0.000	0.0000	Purifying	0.67		429	0.052	1	0.2479411743803822	2.345	0.000	0.0581	Purifying	0.67		429	0.000	1	0.0004572473708274183	1.353	0.000	0.0000	Purifying	0.67
																				430	0.000	1	0.003473031638068003	2.910	0.000	0.0001	Purifying	0.67		430	0.252	1	1	0.000	0.000	1.0000	Invariable	1.00		430	0.034	1	1	0.000	0.000	1.0000	Invariable	1.00
																				431	0.012	1	0.1111111111111109	0.624	0.000	0.0279	Purifying	0.67		431	0.275	1	1	0.000	0.000	1.0000	Invariable	1.00		431	0.125	1	1	0.000	0.000	1.0000	Invariable	1.00
																				432	0.003	1	0.03703703703703698	0.978	0.000	0.0074	Purifying	0.67		432	0.058	1	0.3333333333333333	1.321	0.000	0.1159	Neutral	0.67		432	0.023	1	0.3333333333333333	0.161	0.000	0.1108	Neutral	0.67
																				433	0.399	0.7375441497564887	0.7068831540424623	0.314	0.301	0.9738	Neutral	0.67		433	0.240	0.8692232688445716	0.5924845802816714	1.131	0.631	0.6894	Neutral	0.67		433	0.000	1.000000000000001	0.000190700460457216	1.353	0.000	0.0000	Purifying	0.67
																				434	0.084	1	1	0.000	0.000	1.0000	Invariable	1.00		434	0.203	1	1	0.000	0.000	1.0000	Invariable	1.00		434	0.000	1	0.0004572473708274183	1.353	0.000	0.0000	Purifying	0.67
																				435	0.084	1	1	0.000	0.000	1.0000	Invariable	1.00		435	0.203	1	1	0.000	0.000	1.0000	Invariable	1.00		435	0.030	0.9963246163510004	0.04868246447970592	0.772	0.076	0.0288	Purifying	0.50
																				436	0.112	1	1	0.000	0.000	1.0000	Invariable	1.00		436	0.249	1	1	0.000	0.000	1.0000	Invariable	1.00		436	0.129	1	1	0.000	0.000	1.0000	Invariable	1.00
																				437	0.112	1	1	0.000	0.000	1.0000	Invariable	1.00		437	0.249	1	1	0.000	0.000	1.0000	Invariable	1.00		437	0.038	1	0.2480285471487879	0.227	0.000	0.0967	Purifying	0.67
																				438	0.000	0.9999999999999993	2.665616056773956e-7	9.735	0.000	0.0000	Purifying	0.67		438	0.005	1	0.07014955490271269	5.645	0.000	0.0076	Purifying	0.67		438	0.000	0.9999999999999998	0.001235080354286433	1.641	0.000	0.0000	Purifying	0.67
																				439	0.709	0.4419000747993103	1	0.000	0.306	0.3115	Neutral	0.31		439	0.515	0.7483804694645901	1	0.000	0.396	0.5455	Neutral	0.17		439	0.001	0.9997235411147152	0.004579558594959066	1.012	0.062	0.0012	Purifying	0.67
																				440	0.042	1	1	0.000	0.000	1.0000	Invariable	1.00		440	0.162	1	1	0.000	0.000	1.0000	Invariable	1.00		440	0.004	0.9999999999999999	0.04520878743272427	0.640	0.000	0.0057	Purifying	0.67
																				441	0.000	1	0.01234567901234551	1.394	0.000	0.0015	Purifying	0.67		441	0.004	1	0.1111111111111109	3.736	0.000	0.0159	Purifying	0.67		441	0.000	1	0.001371742112482699	0.907	0.000	0.0002	Purifying	0.67
																				442	0.035	0.8108085015487265	0.4275840310029171	2.072	0.920	0.2868	Neutral	0.67		442	0.000	1	0.01345996421395235	40.697	0.000	0.0002	Purifying	0.67		442	0.003	0.9975502204504725	0.0188085290968879	0.953	0.134	0.0095	Purifying	0.67
																				443	0.018	0.9872516193686607	0.09011099712659842	1.816	0.254	0.0420	Purifying	0.67		443	0.249	1	1	0.000	0.000	1.0000	Invariable	1.00		443	0.010	1	0.1111111111111109	0.307	0.000	0.0265	Purifying	0.67
																				444	0.000	1	0.002982246768303609	2.735	0.000	0.0001	Purifying	0.67		444	0.043	1	0.2301490497362857	3.213	0.000	0.0495	Purifying	0.67		444	0.013	1	0.1111111111111109	0.301	0.000	0.0273	Purifying	0.67
																				445	0.013	1	0.1111111111111109	0.675	0.000	0.0270	Purifying	0.67		445	0.000	1	0.03703703703703698	7.195	0.000	0.0027	Purifying	0.67		445	0.022	0.8394066351456725	0.327607384013637	0.975	0.504	0.3219	Neutral	0.38
																				446	0.025	1	0.2353209667748761	0.692	0.000	0.0516	Purifying	0.67		446	0.007	1	0.0818237072670378	2.841	0.000	0.0233	Purifying	0.67		446	0.025	1	0.2640683532175285	0.256	0.000	0.0816	Purifying	0.67
																				447	0.000	1	0.00001323195468994065	4.611	0.000	0.0000	Purifying	0.67		447	0.006	1	0.130125861491138	3.371	0.000	0.0355	Purifying	0.67		447	0.742	0.2938946759549519	0.9309165804060068	0.079	0.451	0.2949	Neutral	0.00
																				448	0.002	1	0.03703703703703698	1.010	0.000	0.0061	Purifying	0.67		448	0.052	1	0.3333333333333333	1.476	0.000	0.1036	Neutral	0.67		448	0.054	1	0.456734467469918	0.161	0.000	0.1560	Neutral	0.67
																				449	0.031	1	0.2388716121648021	0.536	0.000	0.0720	Purifying	0.67		449	0.252	1	1	0.000	0.000	1.0000	Invariable	1.00		449	0.008	0.9915616061781336	0.06783810715745897	1.295	0.120	0.0118	Purifying	0.67
																				450	0.034	1	0.2506787384491986	0.608	0.000	0.0606	Purifying	0.67		450	0.045	1	0.2500871953762296	3.012	0.000	0.0530	Purifying	0.67		450	0.001	0.9999037096894845	0.002217137409971426	1.664	0.055	0.0002	Purifying	0.67
																				451	0.131	1	1	0.000	0.000	1.0000	Invariable	1.00		451	0.290	1	1	0.000	0.000	1.0000	Invariable	1.00		451	0.001	0.999369095610031	0.00886804406721109	0.851	0.064	0.0029	Purifying	0.67
																				452	0.042	1	1	0.000	0.000	1.0000	Invariable	1.00		452	0.162	1	1	0.000	0.000	1.0000	Invariable	1.00		452	0.002	0.9986282578875173	0.01783264746227697	1.051	0.063	0.0017	Purifying	0.67
																				453	0.019	0.9999999999999998	0.1111611457899824	0.435	0.000	0.0389	Purifying	0.67		453	0.299	1	1	0.000	0.000	1.0000	Invariable	1.00		453	0.000	1	0.0004695298982291263	1.728	0.000	0.0000	Purifying	0.67
																				454	0.047	0.9344327404115879	0.2690009474748993	1.036	0.133	0.0740	Purifying	0.02		454	0.010	1	0.1123182032426451	2.012	0.000	0.0322	Purifying	0.67		454	0.002	1	0.03703703703703698	0.489	0.000	0.0054	Purifying	0.67
																				455	0.002	0.9985307033364174	0.01879975171055404	1.709	0.164	0.0110	Purifying	0.67		455	0.005	0.9999999999999999	0.1200373942712232	4.263	0.000	0.0251	Purifying	0.67		455	0.000	1.000000000000001	6.272254737815786e-7	2.810	0.000	0.0000	Purifying	0.67
																				456	0.000	0.9992434659107541	0.006379627335243998	2.589	0.416	0.0101	Purifying	0.02		456	0.000	1	0.04763272325208323	5.617	0.000	0.0089	Purifying	0.67		456	0.000	0.9999999999999999	0.000001881676423232115	2.269	0.000	0.0000	Purifying	0.67
																				457	0.000	1	0.0004572473708274183	1.897	0.000	0.0001	Purifying	0.67		457	0.007	1	0.1111111111111109	2.575	0.000	0.0304	Purifying	0.67		457	0.000	0.9999821177117207	0.0003726163571415864	1.365	0.053	0.0000	Purifying	0.21
																				458	0.031	1	0.2964630814295408	0.417	0.000	0.0815	Purifying	0.67		458	0.044	1	0.2973096466037103	2.012	0.000	0.0724	Purifying	0.67		458	0.000	1	0.004115226337448097	0.802	0.000	0.0004	Purifying	0.67
																				459	0.000	0.9999999999999999	3.608989163073062e-8	8.894	0.000	0.0000	Purifying	0.67		459	0.026	1	0.133219576440651	3.497	0.000	0.0372	Purifying	0.67		459	0.008	1	0.04789276982015744	0.481	0.000	0.0091	Purifying	0.67
																				460	0.114	1	1	0.000	0.000	1.0000	Invariable	1.00		460	0.262	1	1	0.000	0.000	1.0000	Invariable	1.00		460	0.000	1	0.004284006647302996	0.740	0.000	0.0004	Purifying	0.67
																				461	0.004	1	0.02281085586388043	0.994	0.000	0.0066	Purifying	0.67		461	0.052	1	0.2664234034746136	1.729	0.000	0.0895	Purifying	0.67		461	0.136	0.9779900610583196	1	0.000	0.040	0.8379	Neutral	0.59
																				462	0.115	1	1	0.000	0.000	1.0000	Invariable	1.00		462	0.252	1	1	0.000	0.000	1.0000	Invariable	1.00		462	0.010	1	0.1111111111111109	0.333	0.000	0.0259	Purifying	0.67
																				463	0.000	0.9999999999999998	0.0007151391574571342	3.825	0.000	0.0000	Purifying	0.67		463	0.005	1	0.05405983393909886	5.928	0.000	0.0057	Purifying	0.67		463	0.000	0.9999999999999994	0.002691502403867285	0.778	0.000	0.0003	Purifying	0.67
																				464	0.139	1	1	0.000	0.000	1.0000	Invariable	1.00		464	0.038	1	0.304240672870329	4.186	0.000	0.0584	Purifying	0.67		464	0.013	1	0.1111111111111109	0.231	0.000	0.0413	Purifying	0.67
																				465	0.114	1	1	0.000	0.000	1.0000	Invariable	1.00		465	0.043	1	0.2299773655809181	3.724	0.000	0.0424	Purifying	0.67		465	0.118	1	1	0.000	0.000	1.0000	Invariable	1.00
																				466	0.000	0.9999999999999998	0.002349823945711815	1.858	0.000	0.0010	Purifying	0.67		466	0.009	1	0.129776485966357	2.373	0.000	0.0561	Purifying	0.67		466	0.000	0.9999999999999998	0.004460387302758773	0.651	0.000	0.0005	Purifying	0.67
																				467	0.000	1	0.001371742112482699	2.076	0.000	0.0001	Purifying	0.67		467	0.292	1	1	0.000	0.000	1.0000	Invariable	1.00		467	0.300	0.7740474333950119	0.3848582749650661	0.472	0.156	0.5825	Neutral	0.34
																				468	0.000	0.9978155626552111	0.009351228759599484	5.472	0.216	0.0000	Purifying	0.04		468	0.040	1	0.3408281021840807	1.238	0.000	0.1405	Neutral	0.67		468	0.000	1	0.001371742112482699	1.353	0.000	0.0000	Purifying	0.67
																				469	0.000	1	0.006079920519708071	2.648	0.000	0.0002	Purifying	0.67		469	0.028	0.9999999999999999	0.3356182981753013	1.565	0.000	0.1118	Neutral	0.67		469	0.004	0.9999999999999999	0.06650239656387424	0.585	0.000	0.0114	Purifying	0.67
																				470	0.000	1	0.0002531427960387189	5.048	0.000	0.0000	Purifying	0.67		470	0.005	1	0.07014955490271269	5.645	0.000	0.0076	Purifying	0.67		470	0.000	1	0.003478507241251982	1.353	0.000	0.0003	Purifying	0.67
																				471	0.031	1	0.2394907127085969	0.536	0.000	0.0722	Purifying	0.67		471	0.252	1	1	0.000	0.000	1.0000	Invariable	1.00		471	0.000	1	0.001685888144791536	1.353	0.000	0.0000	Purifying	0.67
																				472	0.000	1	0.004115226337448097	1.647	0.000	0.0005	Purifying	0.67		472	0.290	1	1	0.000	0.000	1.0000	Invariable	1.00		472	0.000	0.9981834229691536	0.01113206806992972	1.574	0.216	0.0017	Purifying	0.67
																				473	0.000	1	0.0004572473708274183	2.398	0.000	0.0000	Purifying	0.67		473	0.063	1	0.3333333333333333	1.222	0.000	0.1422	Neutral	0.67		473	0.000	0.9999999999999998	0.0005204052163925166	1.353	0.000	0.0000	Purifying	0.67
																				474	0.001	1	0.008691569686873457	1.479	0.000	0.0012	Purifying	0.67		474	0.290	1	1	0.000	0.000	1.0000	Invariable	1.00		474	0.000	0.9454650327651277	0.1226150265630549	1.980	0.868	0.0848	Purifying	0.37
																				475	0.000	1	0.0004572473708274183	2.479	0.000	0.0000	Purifying	0.67		475	0.073	1	0.3333333333333333	1.208	0.000	0.1201	Neutral	0.67		475	0.002	0.9994484516869776	0.006395179801416906	1.781	0.109	0.0006	Purifying	0.67
																				476	0.000	0.9999999999999999	0.002552667487326188	2.182	0.000	0.0002	Purifying	0.67		476	0.008	1	0.09956299870003582	3.061	0.000	0.0202	Purifying	0.67		476	0.000	1	0.002530835246278507	1.353	0.000	0.0003	Purifying	0.67
																				477	0.127	1	1	0.000	0.000	1.0000	Invariable	1.00		477	0.290	1	1	0.000	0.000	1.0000	Invariable	1.00		477	0.000	1	0.000004239558671681465	4.286	0.000	0.0000	Purifying	0.67
																				478	0.000	0.9996443631560238	0.003403952649493669	2.892	0.319	0.0017	Purifying	0.67		478	0.116	0.8888888888888891	0.4074074074074072	2.709	1.333	0.5105	Neutral	0.67		478	0.000	1	0.000003571570798666102	3.632	0.000	0.0000	Purifying	0.67
																				479	0.000	0.9999999999999998	0.0001628883247046797	4.456	0.000	0.0000	Purifying	0.67		479	0.262	1	1	0.000	0.000	1.0000	Invariable	1.00		479	0.000	1	0.003374853407276834	1.671	0.000	0.0001	Purifying	0.67
																				480	0.009	1	0.05544486387206038	1.201	0.000	0.0072	Purifying	0.67		480	0.047	1	0.2493011756002057	3.078	0.000	0.0511	Purifying	0.67		480	0.001	1	0.02830475936432408	0.701	0.000	0.0023	Purifying	0.67
																				481	0.033	0.9999999999999999	0.2335623818581813	0.603	0.000	0.0546	Purifying	0.67		481	0.262	1	1	0.000	0.000	1.0000	Invariable	1.00		481	0.003	1	0.04449906436639128	0.692	0.000	0.0050	Purifying	0.67
																				482	0.131	1	1	0.000	0.000	1.0000	Invariable	1.00		482	0.070	1	0.316651019950319	1.397	0.000	0.1058	Neutral	0.67		482	0.007	1	0.1111111111111109	0.340	0.000	0.0242	Purifying	0.67
																				483	0.000	1	0.000152415790275473	3.030	0.000	0.0000	Purifying	0.67		483	0.063	1	0.3333333333333333	1.340	0.000	0.1122	Neutral	0.67		483	0.000	1	0.0004673682124600731	1.500	0.000	0.0000	Purifying	0.67
																				484	0.139	1	1	0.000	0.000	1.0000	Invariable	1.00		484	0.267	1	1	0.000	0.000	1.0000	Invariable	1.00		484	0.175	0.9992480484159741	1	0.000	0.076	0.9842	Neutral	0.67
																				485	0.133	1	1	0.000	0.000	1.0000	Invariable	1.00		485	0.292	1	1	0.000	0.000	1.0000	Invariable	1.00		485	0.010	0.8269061781543322	0.340525257728016	1.177	0.632	0.2689	Neutral	0.67
																				486	0.000	1	0.001399253251184729	1.922	0.000	0.0003	Purifying	0.67		486	0.296	1	1	0.000	0.000	1.0000	Invariable	1.00		486	0.000	1	0.001371742112482699	0.940	0.000	0.0001	Purifying	0.67
																				487	0.783	0.3415015776711413	1	0.000	0.405	0.2506	Neutral	0.26		487	0.700	0.5617929482259579	1	0.000	0.949	0.3588	Neutral	0.35		487	0.000	0.9999999999999998	0.0001249114765459192	2.419	0.000	0.0000	Purifying	0.67
																				488	0.126	1	1	0.000	0.000	1.0000	Invariable	1.00		488	0.296	1	1	0.000	0.000	1.0000	Invariable	1.00		488	0.000	1	0.000001539004697126423	4.238	0.000	0.0000	Purifying	0.67
																				489	0.116	1	1	0.000	0.000	1.0000	Invariable	1.00		489	0.262	1	1	0.000	0.000	1.0000	Invariable	1.00		489	0.138	0.8051273203366334	0.4123333586032338	0.782	0.447	0.4476	Neutral	0.09
																				490	0.128	1	1	0.000	0.000	1.0000	Invariable	1.00		490	0.290	1	1	0.000	0.000	1.0000	Invariable	1.00		490	0.012	0.9732848032022111	0.1029187061633046	0.952	0.234	0.0441	Purifying	0.10
																				491	0.131	1	1	0.000	0.000	1.0000	Invariable	1.00		491	0.290	1	1	0.000	0.000	1.0000	Invariable	1.00		491	0.014	1	1	0.000	0.000	1.0000	Invariable	1.00
																				492	0.145	1	1	0.000	0.000	1.0000	Invariable	1.00		492	0.288	1	1	0.000	0.000	1.0000	Invariable	1.00		492	0.000	1	0.00009438134206762872	2.303	0.000	0.0000	Purifying	0.67
																				493	0.121	1	1	0.000	0.000	1.0000	Invariable	1.00		493	0.276	1	1	0.000	0.000	1.0000	Invariable	1.00		493	0.000	0.9999999999999998	0.008720205622282373	1.004	0.000	0.0009	Purifying	0.67
																				494	0.512	0.6666666666666667	1	0.000	0.139	0.3893	Neutral	0.37		494	0.292	1	1	0.000	0.000	1.0000	Invariable	1.00		494	0.000	0.9999999999999999	0.001530565736087008	1.353	0.000	0.0000	Purifying	0.67
																				495	0.031	1	0.2335335601876658	0.603	0.000	0.0576	Purifying	0.67		495	0.258	1	1	0.000	0.000	1.0000	Invariable	1.00		495	0.000	0.9999999999999998	0.002241914572510106	1.353	0.000	0.0001	Purifying	0.67
																				496	0.223	0.8870024577349062	0.55930459893362	0.311	0.136	0.5713	Neutral	0.67		496	0.543	0.663409143981283	1	0.000	0.591	0.3616	Neutral	0.35		496	0.005	0.9833028038607069	0.06400509654301278	1.177	0.266	0.0282	Purifying	0.67
																				497	0.126	1	1	0.000	0.000	1.0000	Invariable	1.00		497	0.289	1	1	0.000	0.000	1.0000	Invariable	1.00		497	0.006	0.9642820559863446	0.2539351475117017	0.573	0.000	0.0062	Purifying	0.67
																				498	0.120	1	1	0.000	0.000	1.0000	Invariable	1.00		498	0.275	1	1	0.000	0.000	1.0000	Invariable	1.00		498	0.001	1	0.01009099066933994	0.974	0.000	0.0007	Purifying	0.67
																				499	0.000	1.000000000000001	0.00006094744965934318	3.723	0.000	0.0000	Purifying	0.67		499	0.067	1	0.3123440459054905	1.434	0.000	0.1022	Neutral	0.67		499	0.011	0.8616790341360083	0.2932575659685495	1.072	0.635	0.3644	Neutral	0.06
																				500	0.111	1	1	0.000	0.000	1.0000	Invariable	1.00		500	0.026	1	0.3034125027387333	2.542	0.000	0.0299	Purifying	0.67		500	0.006	0.9960186931115534	0.05145461585246891	1.113	0.072	0.0108	Purifying	0.67
																				501	0.002	1	0.03703703703703698	1.039	0.000	0.0057	Purifying	0.67		501	0.275	1	1	0.000	0.000	1.0000	Invariable	1.00		501	0.020	0.9946420226148213	0.0494502188743321	0.777	0.110	0.0369	Purifying	0.67
																				502	0.111	1	1	0.000	0.000	1.0000	Invariable	1.00		502	0.258	1	1	0.000	0.000	1.0000	Invariable	1.00		502	0.448	0.575444553480033	0.7168654358281149	0.603	0.505	0.8271	Neutral	0.03
																				503	0.000	0.9999999999999993	2.655081652314095e-7	12.569	0.000	0.0000	Purifying	0.67		503	0.271	1	1	0.000	0.000	1.0000	Invariable	1.00		503	0.057	0.4902023197276366	0.7080710688331572	0.933	0.867	0.8995	Neutral	0.01
																				504	0.002	1	0.06941248801959943	1.301	0.000	0.0078	Purifying	0.67		504	0.129	1	0.5755971711597109	0.754	0.000	0.2620	Neutral	0.67		504	0.644	0.4263042832794189	0.7961382902074277	0.455	0.715	0.4914	Neutral	0.00
																				505	0.115	1	1	0.000	0.000	1.0000	Invariable	1.00		505	0.252	1	1	0.000	0.000	1.0000	Invariable	1.00		505	0.000	1	0.0004572473708274183	1.353	0.000	0.0000	Purifying	0.67
																				506	0.000	0.9999999999999994	0.0001646589684970445	4.282	0.000	0.0000	Purifying	0.67		506	0.269	1	1	0.000	0.000	1.0000	Invariable	1.00		506	0.008	1	0.1111111111111109	0.335	0.000	0.0230	Purifying	0.67
																				507	0.011	1	0.1111111111111109	0.677	0.000	0.0261	Purifying	0.67		507	0.048	1	0.3333333333333333	1.813	0.000	0.0993	Purifying	0.67		507	0.091	0.9838105095860793	0.1060397566594283	0.571	0.118	0.0869	Purifying	0.67
																				508	0.000	1	0.00003821996865782662	5.645	0.000	0.0000	Purifying	0.67		508	0.003	0.9999999999999999	0.06228715735535362	28.809	0.000	0.0024	Purifying	0.67		508	0.000	0.9999999999999999	0.009673262378876224	1.006	0.000	0.0011	Purifying	0.67
																				509	0.116	1	1	0.000	0.000	1.0000	Invariable	1.00		509	0.269	1	1	0.000	0.000	1.0000	Invariable	1.00		509	0.024	1	0.3333333333333333	0.161	0.000	0.1077	Neutral	0.67
																				510	0.460	0.7664836535698232	1	0.000	0.114	0.5497	Neutral	0.47		510	0.262	1	1	0.000	0.000	1.0000	Invariable	1.00		510	0.003	1	0.05986537195969643	0.740	0.000	0.0077	Purifying	0.67
																				511	0.084	1	1	0.000	0.000	1.0000	Invariable	1.00		511	0.203	1	1	0.000	0.000	1.0000	Invariable	1.00		511	0.022	1	0.3333333333333333	0.179	0.000	0.0985	Purifying	0.67
																				512	0.003	1	0.05935449013869443	0.991	0.000	0.0107	Purifying	0.67		512	0.353	1	1	0.000	0.000	1.0000	Invariable	1.00		512	0.000	0.9999146390985745	0.002014004202079422	1.923	0.057	0.0002	Purifying	0.67
																				513	0.004	1	0.03703703703703698	0.994	0.000	0.0066	Purifying	0.67		513	0.006	1	0.1111111111111109	3.664	0.000	0.0162	Purifying	0.67		513	0.000	1	0.001371742112482699	1.353	0.000	0.0001	Purifying	0.67
																				514	0.051	1	0.366058761039711	0.315	0.000	0.1714	Neutral	0.67		514	0.288	1	1	0.000	0.000	1.0000	Invariable	1.00		514	0.000	1.000000000000001	0.000002442956230530591	2.351	0.000	0.0000	Purifying	0.67
																				515	0.033	1	0.2335555089576704	0.627	0.000	0.0545	Purifying	0.67		515	0.262	1	1	0.000	0.000	1.0000	Invariable	1.00		515	0.001	0.9967127386398323	0.023722447327021	1.134	0.152	0.0083	Purifying	0.67
																				516	0.084	1	1	0.000	0.000	1.0000	Invariable	1.00		516	0.203	1	1	0.000	0.000	1.0000	Invariable	1.00		516	0.000	0.9980091890886735	0.01983209550175768	1.075	0.087	0.0025	Purifying	0.67
																				517	0.000	0.9999999999999991	2.714475022536078e-8	10.080	0.000	0.0000	Purifying	0.67		517	0.004	1	0.1163573538189387	5.278	0.000	0.0113	Purifying	0.67		517	0.000	1	0.0002130357667132765	1.963	0.000	0.0000	Purifying	0.67
																				518	0.000	1.000000000000001	0.00005908120640629733	5.104	0.000	0.0000	Purifying	0.67		518	0.348	1	1	0.000	0.000	1.0000	Invariable	1.00		518	0.001	1	0.009525635638572783	1.023	0.000	0.0007	Purifying	0.67
																				519	0.083	1	1	0.000	0.000	1.0000	Invariable	1.00		519	0.217	1	1	0.000	0.000	1.0000	Invariable	1.00		519	0.000	1.000000000000001	0.00005080526342449154	1.759	0.000	0.0000	Purifying	0.67
																				520	0.000	1.000000000000001	6.272254737815786e-7	5.768	0.000	0.0000	Purifying	0.67		520	0.032	1	0.3333333333333333	2.019	0.000	0.0514	Purifying	0.67		520	0.121	0.9605176918817003	0.2258007127954462	0.581	0.112	0.1221	Neutral	0.26
																				521	0.133	1	1	0.000	0.000	1.0000	Invariable	1.00		521	0.073	1	0.3333333333333333	1.222	0.000	0.1237	Neutral	0.67		521	0.000	0.9999993727745262	0.00001693508780786779	2.292	0.063	0.0000	Purifying	0.63
																				522	0.011	0.8970433612570854	0.2662865964364765	2.447	0.953	0.1928	Neutral	0.41		522	0.094	0.945121748903656	0.4136438982043864	4.948	0.692	0.1310	Neutral	0.67		522	0.000	1.000000000000001	3.484805088938003e-7	2.810	0.000	0.0000	Purifying	0.67
																				523	0.000	0.999802966460985	0.003484280863015887	4.091	0.159	0.0003	Purifying	0.67		523	0.267	1	1	0.000	0.000	1.0000	Invariable	1.00		523	0.012	0.9999999999999999	0.1308006792199976	0.327	0.000	0.0422	Purifying	0.67
																				524	0.042	1	1	0.000	0.000	1.0000	Invariable	1.00		524	0.162	1	1	0.000	0.000	1.0000	Invariable	1.00		524	0.000	0.9999999999999993	0.00002351898758456983	2.127	0.000	0.0000	Purifying	0.67
																				525	0.002	0.9999999999999999	0.01779025833978454	1.853	0.000	0.0025	Purifying	0.67		525	0.281	1	1	0.000	0.000	1.0000	Invariable	1.00		525	0.000	0.9999901348513774	0.0002643171455236626	2.119	0.068	0.0000	Purifying	0.67
																				526	0.000	0.9999999999999994	0.000003927625233934862	7.998	0.000	0.0000	Purifying	0.67		526	0.267	1	1	0.000	0.000	1.0000	Invariable	1.00		526	0.741	0.2350327950081312	0.89355514612833	0.000	0.838	0.3274	Neutral	0.00
																				527	0.119	1	1	0.000	0.000	1.0000	Invariable	1.00		527	0.263	1	1	0.000	0.000	1.0000	Invariable	1.00		527	0.000	0.9999140957454788	0.001500695495413096	1.587	0.083	0.0003	Purifying	0.67
																				528	0.176	1	1	0.000	0.000	1.0000	Invariable	1.00		528	0.316	1	1	0.000	0.000	1.0000	Invariable	1.00		528	0.000	1.000000000000001	6.969171806314733e-8	3.800	0.000	0.0000	Purifying	0.67
																				529	0.001	1	0.01623145470933585	1.960	0.000	0.0010	Purifying	0.67		529	0.004	0.9999999999999999	0.07083402475770706	7.334	0.000	0.0066	Purifying	0.67		529	0.000	0.9998346898475329	0.001399417854205387	1.901	0.187	0.0002	Purifying	0.67
																				530	0.084	1	1	0.000	0.000	1.0000	Invariable	1.00		530	0.203	1	1	0.000	0.000	1.0000	Invariable	1.00		530	0.000	1	0.0008056495339354708	1.353	0.000	0.0001	Purifying	0.67
																				531	0.122	1	1	0.000	0.000	1.0000	Invariable	1.00		531	0.276	1	1	0.000	0.000	1.0000	Invariable	1.00		531	0.000	0.9997349663076143	0.004949182720139111	1.741	0.071	0.0006	Purifying	0.67
																				532	0.006	0.9999999999999999	0.05638007551723057	1.116	0.000	0.0099	Purifying	0.67		532	0.249	1	1	0.000	0.000	1.0000	Invariable	1.00		532	0.000	0.9999746809290093	0.0001916037382887481	3.329	0.264	0.0000	Purifying	0.67
																				533	0.000	1	0.01815779977393528	2.317	0.000	0.0006	Purifying	0.67		533	0.024	1	0.3408281021840807	1.801	0.000	0.0932	Purifying	0.67		533	0.000	0.9999999999999996	9.561792024825877e-9	3.484	0.000	0.0000	Purifying	0.67
																				534	0.964	0.1363760524868179	1	0.000	0.844	0.0819	Diversifying	0.06		534	0.268	1	1	0.000	0.000	1.0000	Invariable	1.00		534	0.000	0.9939983553391154	0.01653994128182146	3.107	1.049	0.0110	Purifying	0.11
																				535	0.016	1	0.1111111111111109	0.616	0.000	0.0223	Purifying	0.67		535	0.289	1	1	0.000	0.000	1.0000	Invariable	1.00		535	0.000	1	0.0004572473708274183	1.353	0.000	0.0000	Purifying	0.67
																				536	0.043	1	0.3018606419837685	0.377	0.000	0.1022	Neutral	0.67		536	0.286	1	1	0.000	0.000	1.0000	Invariable	1.00		536	0.000	0.9928395483438285	0.02673202812460618	1.340	0.403	0.0254	Purifying	0.55
																				537	0.000	1	0.0004572473708274183	2.792	0.000	0.0000	Purifying	0.67		537	0.078	1	0.3333333333333333	0.883	0.000	0.1715	Neutral	0.67		537	0.000	1	0.000152415790275473	1.679	0.000	0.0000	Purifying	0.67
																				538	0.224	0.8036948917418525	0.4490440815198157	1.615	0.643	0.2931	Neutral	0.17		538	0.041	0.8873542545787279	0.4104648247914803	6.050	1.203	0.2336	Neutral	0.26		538	0.000	0.9999999972112614	6.37301654782263e-8	4.482	0.060	0.0000	Purifying	0.67
																				539	0.141	1	1	0.000	0.000	1.0000	Invariable	1.00		539	0.303	1	1	0.000	0.000	1.0000	Invariable	1.00		539	0.000	0.9986358930511154	0.008782438970341366	1.290	0.190	0.0028	Purifying	0.53
																				540	0.114	1	1	0.000	0.000	1.0000	Invariable	1.00		540	0.690	0.5947386045142982	1	0.000	0.903	0.3863	Neutral	0.37		540	0.034	1	1	0.000	0.000	1.0000	Invariable	1.00
																				541	0.000	1	0.000002152587996295807	9.059	0.000	0.0000	Purifying	0.67		541	0.046	1	0.2313373668007417	2.551	0.000	0.0462	Purifying	0.67		541	0.000	0.9999999999999997	0.00001066052966691711	2.269	0.000	0.0000	Purifying	0.67
																				542	0.019	1	0.1255542274387411	0.586	0.000	0.0383	Purifying	0.67		542	0.290	1	1	0.000	0.000	1.0000	Invariable	1.00		542	0.008	1	0.1201949961230029	0.332	0.000	0.0203	Purifying	0.67
																				543	0.000	1.000000000000001	0.00002584283586426483	5.157	0.000	0.0000	Purifying	0.67		543	0.353	1	1	0.000	0.000	1.0000	Invariable	1.00		543	0.000	0.9999999999999999	0.0001586450722701471	2.810	0.000	0.0000	Purifying	0.67
																				544	0.451	0.7611222147143151	1	0.000	0.133	0.5015	Neutral	0.44		544	0.700	0.5761208699334943	1	0.000	1.199	0.3000	Neutral	0.15		544	0.000	0.9999037228072942	0.001062922124816623	1.573	0.124	0.0002	Purifying	0.67
																				545	0.114	1	1	0.000	0.000	1.0000	Invariable	1.00		545	0.262	1	1	0.000	0.000	1.0000	Invariable	1.00		545	0.000	1.000000000000001	6.272254737815786e-7	2.810	0.000	0.0000	Purifying	0.67
																				546	0.030	1	0.2335266036283006	0.622	0.000	0.0561	Purifying	0.67		546	0.258	1	1	0.000	0.000	1.0000	Invariable	1.00		546	0.006	1	0.03703703703703698	0.371	0.000	0.0076	Purifying	0.67
																				547	0.123	1	1	0.000	0.000	1.0000	Invariable	1.00		547	0.287	1	1	0.000	0.000	1.0000	Invariable	1.00		547	0.014	1	1	0.093	0.000	1.0000	Neutral	0.67
																				548	0.112	1	1	0.000	0.000	1.0000	Invariable	1.00		548	0.249	1	1	0.000	0.000	1.0000	Invariable	1.00		548	0.000	0.999989635507717	0.0003116744560766049	1.801	0.056	0.0001	Purifying	0.67
																				549	0.119	1	1	0.000	0.000	1.0000	Invariable	1.00		549	0.263	1	1	0.000	0.000	1.0000	Invariable	1.00		549	0.034	1	1	0.093	0.000	1.0000	Neutral	0.67
																				550	0.116	1	1	0.000	0.000	1.0000	Invariable	1.00		550	0.269	1	1	0.000	0.000	1.0000	Invariable	1.00		550	0.000	0.9999999999999997	0.000004858080064895631	2.518	0.000	0.0000	Purifying	0.67
																				551	0.046	1	0.3333668105386884	0.216	0.000	0.1443	Neutral	0.67		551	0.299	1	1	0.000	0.000	1.0000	Invariable	1.00		551	0.000	0.9999999999999999	0.0000198925156210672	3.211	0.000	0.0000	Purifying	0.67
																				552	0.043	1	0.3333333333333333	0.314	0.000	0.1216	Neutral	0.67		552	0.290	1	1	0.000	0.000	1.0000	Invariable	1.00		552	0.000	0.9997732471189982	0.003903122561614514	1.353	0.000	0.0000	Purifying	0.67
																				553	0.022	1	0.1632502177586336	0.657	0.000	0.0398	Purifying	0.67		553	0.348	1	1	0.000	0.000	1.0000	Invariable	1.00		553	0.000	0.9999980586873236	0.00004835133858216434	2.085	0.063	0.0000	Purifying	0.67
																				554	0.000	1.000000000000001	0.00005080526342449154	4.125	0.000	0.0000	Purifying	0.67		554	0.287	1	1	0.000	0.000	1.0000	Invariable	1.00		554	0.002	0.9990346999949202	0.008281257938321684	0.955	0.130	0.0059	Purifying	0.67
																				555	0.894	0.2608673309318558	0.9379601160774281	0.622	1.421	0.3944	Neutral	0.09		555	0.276	1	1	0.000	0.000	1.0000	Invariable	1.00		555	0.000	1.000000000000001	0.00005080526342449154	1.500	0.000	0.0000	Purifying	0.67
																				556	0.034	1	0.2355326816670644	0.574	0.000	0.0588	Purifying	0.67		556	0.262	1	1	0.000	0.000	1.0000	Invariable	1.00		556	0.000	1	0.0008672058466765442	1.629	0.000	0.0001	Purifying	0.67
																				557	0.139	1	1	0.000	0.000	1.0000	Invariable	1.00		557	0.267	1	1	0.000	0.000	1.0000	Invariable	1.00		557	0.000	1.000000000000001	8.93865692574991e-9	6.868	0.000	0.0000	Purifying	0.67
																				558	0.041	1	0.3333333333333333	0.302	0.000	0.1281	Neutral	0.67		558	0.287	1	1	0.000	0.000	1.0000	Invariable	1.00		558	0.000	0.9999999999999997	0.0004207961202865595	2.310	0.000	0.0000	Purifying	0.67
																				559	0.115	1	1	0.000	0.000	1.0000	Invariable	1.00		559	0.252	1	1	0.000	0.000	1.0000	Invariable	1.00		559	0.000	1.000000000000001	0.00005080526342449154	1.744	0.000	0.0000	Purifying	0.67
																				560	0.123	1	1	0.000	0.000	1.0000	Invariable	1.00		560	0.288	1	1	0.000	0.000	1.0000	Invariable	1.00		560	0.000	1	0.0003343898615038032	1.353	0.000	0.0000	Purifying	0.67
																				561	0.115	1	1	0.000	0.000	1.0000	Invariable	1.00		561	0.252	1	1	0.000	0.000	1.0000	Invariable	1.00		561	0.176	0.9994588437423375	1	0.000	0.078	0.9882	Neutral	0.67
																				562	0.035	1	0.2335352602168075	0.605	0.000	0.0649	Purifying	0.67		562	0.024	1	0.2450174665307587	4.828	0.000	0.0166	Purifying	0.67		562	0.017	1	0.2438780622971638	0.341	0.000	0.0627	Purifying	0.67
																				563	0.117	1	1	0.000	0.000	1.0000	Invariable	1.00		563	0.265	1	1	0.000	0.000	1.0000	Invariable	1.00		563	0.028	0.9663522427250271	0.1573363219231244	1.166	0.203	0.0505	Purifying	0.67
																				564	0.128	1	1	0.000	0.000	1.0000	Invariable	1.00		564	0.290	1	1	0.000	0.000	1.0000	Invariable	1.00		564	0.000	0.9999999999999999	0.000004885819630207067	2.810	0.000	0.0000	Purifying	0.67
																				565	0.114	1	1	0.000	0.000	1.0000	Invariable	1.00		565	0.262	1	1	0.000	0.000	1.0000	Invariable	1.00		565	0.000	1.000000000000001	6.272254737815786e-7	2.304	0.000	0.0000	Purifying	0.67
																				566	0.117	1	1	0.000	0.000	1.0000	Invariable	1.00		566	0.265	1	1	0.000	0.000	1.0000	Invariable	1.00		566	0.000	0.9999999999999997	6.02253095172145e-8	2.627	0.000	0.0000	Purifying	0.67
																				567	0.133	1	1	0.000	0.000	1.0000	Invariable	1.00		567	0.292	1	1	0.000	0.000	1.0000	Invariable	1.00		567	0.000	1	0.0004572473708274183	1.353	0.000	0.0000	Purifying	0.67
																				568	0.116	1	1	0.000	0.000	1.0000	Invariable	1.00		568	0.269	1	1	0.000	0.000	1.0000	Invariable	1.00		568	0.000	1	0.0001049049453594186	1.804	0.000	0.0000	Purifying	0.67
																				569	0.167	1	1	0.000	0.000	1.0000	Invariable	1.00		569	0.318	1	1	0.000	0.000	1.0000	Invariable	1.00		569	0.002	0.9999999999999999	0.039800294019255	0.769	0.000	0.0053	Purifying	0.67
																				570	0.119	1	1	0.000	0.000	1.0000	Invariable	1.00		570	0.269	1	1	0.000	0.000	1.0000	Invariable	1.00		570	0.003	1	0.06121350446179874	0.716	0.000	0.0084	Purifying	0.67
																				571	0.103	1	1	0.000	0.000	1.0000	Invariable	1.00		571	0.261	1	1	0.000	0.000	1.0000	Invariable	1.00		571	0.000	1	0.0005173428434980254	1.353	0.000	0.0000	Purifying	0.67
																				572	0.127	1	1	0.000	0.000	1.0000	Invariable	1.00		572	0.290	1	1	0.000	0.000	1.0000	Invariable	1.00		572	0.012	1	0.2068020318006926	0.341	0.000	0.0556	Purifying	0.67
																				573	0.120	1	1	0.000	0.000	1.0000	Invariable	1.00		573	0.275	1	1	0.000	0.000	1.0000	Invariable	1.00		573	0.000	1	0.0002581411996646077	1.353	0.000	0.0000	Purifying	0.67
																				574	0.500	0.6666666666666667	1	0.000	0.133	0.3943	Neutral	0.37		574	0.289	1	1	0.000	0.000	1.0000	Invariable	1.00		574	0.078	0.9618179743851145	0.1446800933264947	0.714	0.246	0.1582	Neutral	0.27
																				575	0.116	1	1	0.000	0.000	1.0000	Invariable	1.00		575	0.269	1	1	0.000	0.000	1.0000	Invariable	1.00		575	0.004	1	0.03727275204252811	0.473	0.000	0.0084	Purifying	0.67
																				576	0.208	1	1	0.000	0.000	1.0000	Invariable	1.00		576	0.369	1	1	0.000	0.000	1.0000	Invariable	1.00		576	0.000	0.9999999999999996	0.004047408370978944	1.500	0.000	0.0002	Purifying	0.67
																				577	0.130	1	1	0.000	0.000	1.0000	Invariable	1.00		577	0.291	1	1	0.000	0.000	1.0000	Invariable	1.00		577	0.000	1	0.01483273700455157	0.712	0.000	0.0013	Purifying	0.67
																				578	0.141	1	1	0.000	0.000	1.0000	Invariable	1.00		578	0.303	1	1	0.000	0.000	1.0000	Invariable	1.00		578	0.001	0.9999999999999999	0.01357313059418896	0.564	0.000	0.0016	Purifying	0.67
																				579	0.118	1	1	0.000	0.000	1.0000	Invariable	1.00		579	0.271	1	1	0.000	0.000	1.0000	Invariable	1.00		579	0.000	1	0.004340710719894059	0.842	0.000	0.0002	Purifying	0.67
																				580	0.470	0.6666666666666667	1	0.000	0.142	0.3844	Neutral	0.37		580	0.271	1	1	0.000	0.000	1.0000	Invariable	1.00		580	0.030	0.9917364556180455	0.1060940930057643	0.510	0.056	0.0676	Purifying	0.67
																				581	0.128	1	1	0.000	0.000	1.0000	Invariable	1.00		581	0.290	1	1	0.000	0.000	1.0000	Invariable	1.00		581	0.000	1	0.004115226337448097	0.881	0.000	0.0003	Purifying	0.67
																				582	0.000	1	0.0002613525881579593	4.520	0.000	0.0000	Purifying	0.67		582	0.045	1	0.2487013085070592	3.213	0.000	0.0524	Purifying	0.67		582	0.000	0.9999999999999999	0.000001881676423232115	2.310	0.000	0.0000	Purifying	0.67
																				583	0.138	1	1	0.000	0.000	1.0000	Invariable	1.00		583	0.296	1	1	0.000	0.000	1.0000	Invariable	1.00		583	0.019	1	0.2262616215562101	0.241	0.000	0.0777	Purifying	0.67
																				584	0.000	0.9999999999999997	0.00000564841518757575	3.076	0.000	0.0000	Purifying	0.67		584	0.288	1	1	0.000	0.000	1.0000	Invariable	1.00		584	0.000	0.9999977055408623	0.00003162463500272494	8.736	0.195	0.0000	Purifying	0.67
																				585	0.084	1	1	0.000	0.000	1.0000	Invariable	1.00		585	0.203	1	1	0.000	0.000	1.0000	Invariable	1.00		585	0.000	0.9999999999999996	0.001709233868008697	1.034	0.000	0.0002	Purifying	0.67
																				586	0.121	1	1	0.000	0.000	1.0000	Invariable	1.00		586	0.073	1	0.3333333333333333	1.261	0.000	0.1179	Neutral	0.67		586	0.000	1.000000000000001	6.969171806314733e-8	4.182	0.000	0.0000	Purifying	0.67
																				587	0.111	1	1	0.000	0.000	1.0000	Invariable	1.00		587	0.258	1	1	0.000	0.000	1.0000	Invariable	1.00		587	0.000	0.9999999999999994	0.00005692654166344902	1.733	0.000	0.0000	Purifying	0.67
																				588	0.019	0.9999999999999999	0.08465017662863428	0.583	0.000	0.0324	Purifying	0.67		588	0.071	1	0.3035696343494064	1.164	0.000	0.1309	Neutral	0.67		588	0.000	0.9999999999999996	4.459028291048384e-8	5.689	0.000	0.0000	Purifying	0.67
																				589	0.015	1	0.1111111111111109	0.610	0.000	0.0313	Purifying	0.67		589	0.271	1	1	0.000	0.000	1.0000	Invariable	1.00		589	0.006	0.9971750812018454	0.03438544577755187	0.760	0.061	0.0097	Purifying	0.67
																				590	0.119	1	1	0.000	0.000	1.0000	Invariable	1.00		590	0.269	1	1	0.000	0.000	1.0000	Invariable	1.00		590	0.000	1	0.009723466889093979	1.013	0.000	0.0007	Purifying	0.67
																				591	0.138	1	1	0.000	0.000	1.0000	Invariable	1.00		591	0.296	1	1	0.000	0.000	1.0000	Invariable	1.00		591	0.009	0.9974089315653105	0.0196616369455872	0.796	0.125	0.0173	Purifying	0.67
																				592	0.008	0.9970427750865739	0.04185346575056292	1.895	0.126	0.0121	Purifying	0.67		592	0.249	1	1	0.000	0.000	1.0000	Invariable	1.00		592	0.019	1	0.2262616215562101	0.241	0.000	0.0777	Purifying	0.67
																				593	0.000	0.9999992620599731	0.00002364293886658597	6.814	0.127	0.0000	Purifying	0.52		593	0.022	1	0.2482485889492442	3.281	0.000	0.0244	Purifying	0.67		593	0.555	0.6666666666666667	1	0.000	0.062	0.3570	Neutral	0.34
																				594	0.136	1	1	0.000	0.000	1.0000	Invariable	1.00		594	0.297	1	1	0.000	0.000	1.0000	Invariable	1.00		594	0.161	1	1	0.000	0.000	1.0000	Invariable	0.67
																				595	0.112	1	1	0.000	0.000	1.0000	Invariable	1.00		595	0.249	1	1	0.000	0.000	1.0000	Invariable	1.00		595	0.141	1	1	0.000	0.000	1.0000	Invariable	0.67
																				596	0.123	1	1	0.000	0.000	1.0000	Invariable	1.00		596	0.287	1	1	0.000	0.000	1.0000	Invariable	1.00		596	0.029	1	0.2512563896688605	0.181	0.000	0.1012	Neutral	0.67
																				597	0.123	1	1	0.000	0.000	1.0000	Invariable	1.00		597	0.733	0.4444444444444445	1	0.000	1.152	0.2129	Neutral	0.23		597	0.001	0.9986290187433365	0.01782503837644278	0.836	0.063	0.0049	Purifying	0.66
																				598	0.136	1	1	0.000	0.000	1.0000	Invariable	1.00		598	0.276	1	1	0.000	0.000	1.0000	Invariable	1.00		598	0.000	1	0.000152415790275473	1.353	0.000	0.0000	Purifying	0.67
																				599	0.501	0.6666666666666667	1	0.000	0.136	0.3931	Neutral	0.37		599	0.290	1	1	0.000	0.000	1.0000	Invariable	1.00		599	0.038	1	0.3333333333333333	0.093	0.000	0.1321	Neutral	0.67
																				600	0.041	1	0.3333333333333333	0.315	0.000	0.1036	Neutral	0.67		600	0.288	1	1	0.000	0.000	1.0000	Invariable	1.00		600	0.532	0.6666666666666667	1	0.000	0.064	0.4018	Neutral	0.37
																				601	0.135	1	1	0.000	0.000	1.0000	Invariable	1.00		601	0.295	1	1	0.000	0.000	1.0000	Invariable	1.00		601	0.001	0.9974089315653105	0.0196616369455872	1.104	0.128	0.0046	Purifying	0.62
																				602	0.112	1	1	0.000	0.000	1.0000	Invariable	1.00		602	0.249	1	1	0.000	0.000	1.0000	Invariable	1.00		602	0.000	1	0.000004397102157827071	3.648	0.000	0.0000	Purifying	0.67
																				603	0.138	1	1	0.000	0.000	1.0000	Invariable	1.00		603	0.296	1	1	0.000	0.000	1.0000	Invariable	1.00		603	0.000	1	0.000484273219090281	1.353	0.000	0.0000	Purifying	0.67
																				604	0.004	0.9986134413531008	0.01798061359542147	1.151	0.116	0.0126	Purifying	0.67		604	0.299	1	1	0.000	0.000	1.0000	Invariable	1.00		604	0.046	0.4340910778073536	0.7379430428321714	1.078	1.041	0.9498	Neutral	0.00
																				605	0.130	1	1	0.000	0.000	1.0000	Invariable	1.00		605	0.290	1	1	0.000	0.000	1.0000	Invariable	1.00		605	0.000	0.9999755465012087	0.0005204990469400705	1.574	0.061	0.0000	Purifying	0.67
																				606	0.119	1	1	0.000	0.000	1.0000	Invariable	1.00		606	0.263	1	1	0.000	0.000	1.0000	Invariable	1.00		606	0.000	1	0.00009109726252087835	2.497	0.000	0.0000	Purifying	0.67
																				607	0.000	1	0.0007149564277432185	3.628	0.000	0.0000	Purifying	0.67		607	0.249	1	1	0.000	0.000	1.0000	Invariable	1.00		607	0.011	1	0.1987177415008863	0.341	0.000	0.0515	Purifying	0.67
																				608	0.006	0.9999999999999999	0.05725293271445842	1.133	0.000	0.0104	Purifying	0.67		608	0.078	1	0.3072017614326225	1.039	0.000	0.1404	Neutral	0.67		608	0.000	0.9999999999999997	0.0002029180082467885	2.177	0.000	0.0000	Purifying	0.67
																				609	0.128	1	1	0.000	0.000	1.0000	Invariable	1.00		609	0.290	1	1	0.000	0.000	1.0000	Invariable	1.00		609	0.450	0.68297075310599	0.6034427886294327	0.129	0.142	0.9594	Neutral	0.00
																				610	0.116	1	1	0.000	0.000	1.0000	Invariable	1.00		610	0.680	0.5617929482259579	1	0.000	0.835	0.3856	Neutral	0.03		610	0.000	1	0.001371742112482699	1.353	0.000	0.0000	Purifying	0.67
																				611	0.112	1	1	0.000	0.000	1.0000	Invariable	1.00		611	0.267	1	1	0.000	0.000	1.0000	Invariable	1.00		611	0.085	1	1	0.000	0.000	1.0000	Invariable	0.67
																				612	0.123	1	1	0.000	0.000	1.0000	Invariable	1.00		612	0.288	1	1	0.000	0.000	1.0000	Invariable	1.00		612	0.000	1.000000000000001	0.00005080526342449154	1.500	0.000	0.0000	Purifying	0.67
																				613	0.140	1	1	0.000	0.000	1.0000	Invariable	1.00		613	0.300	1	1	0.000	0.000	1.0000	Invariable	1.00		613	0.000	0.9999999999999996	0.00003961798306750808	2.557	0.000	0.0000	Purifying	0.67
																				614	0.116	1	1	0.000	0.000	1.0000	Invariable	1.00		614	0.700	0.5319520975033939	1	0.000	0.928	0.3272	Neutral	0.32		614	0.001	1	0.01234567901234551	0.599	0.000	0.0022	Purifying	0.67
																				615	0.984	0.087913320306302	1	0.000	0.940	0.0182	Diversifying	0.02		615	0.740	0.4477175117523817	1	0.000	0.974	0.1903	Neutral	0.21		615	0.005	1	0.03703703703703698	0.366	0.000	0.0107	Purifying	0.67
																				616	0.136	1	1	0.000	0.000	1.0000	Invariable	1.00		616	0.293	1	1	0.000	0.000	1.0000	Invariable	1.00		616	0.151	0.9420726698787721	0.4234346132071907	0.194	0.062	0.4360	Neutral	0.67
																				617	0.115	1	1	0.000	0.000	1.0000	Invariable	1.00		617	0.885	0.2670488792389035	1	0.000	2.140	0.0940	Diversifying	0.12		617	0.000	0.9999999999999999	0.0000954867145518401	1.644	0.000	0.0000	Purifying	0.67
																				618	0.130	1	1	0.000	0.000	1.0000	Invariable	1.00		618	0.299	1	1	0.000	0.000	1.0000	Invariable	1.00		618	0.000	0.999971130548369	0.0002369252357244944	4.989	0.319	0.0000	Purifying	0.67
																				619	0.128	1	1	0.000	0.000	1.0000	Invariable	1.00		619	0.286	1	1	0.000	0.000	1.0000	Invariable	1.00		619	0.034	1	1	0.093	0.000	1.0000	Neutral	0.67
																				620	0.136	1	1	0.000	0.000	1.0000	Invariable	1.00		620	0.276	1	1	0.000	0.000	1.0000	Invariable	1.00		620	0.000	0.9999999999999997	4.085907018280821e-7	3.122	0.000	0.0000	Purifying	0.67
																				621	0.123	1	1	0.000	0.000	1.0000	Invariable	1.00		621	0.271	1	1	0.000	0.000	1.0000	Invariable	1.00		621	0.000	0.9974068307611275	0.02694027071230276	1.353	0.000	0.0002	Purifying	0.67
																				622	0.128	1	1	0.000	0.000	1.0000	Invariable	1.00		622	0.534	0.6805771943378116	1	0.000	0.517	0.3950	Neutral	0.37		622	0.011	1	0.1977495787514303	0.341	0.000	0.0524	Purifying	0.67
																				623	0.116	1	1	0.000	0.000	1.0000	Invariable	1.00		623	0.461	0.8718875550187537	1	0.000	0.437	0.5896	Neutral	0.46		623	0.000	0.9993411230933309	0.0061469306111267	1.559	0.063	0.0002	Purifying	0.67
																				624	0.431	0.7659461131588401	1	0.000	0.100	0.5800	Neutral	0.49		624	0.203	1	1	0.000	0.000	1.0000	Invariable	1.00		624	0.001	0.9974072081564864	0.01264280079921032	1.523	0.315	0.0067	Purifying	0.67
																				625	0.122	1	1	0.000	0.000	1.0000	Invariable	1.00		625	0.297	1	1	0.000	0.000	1.0000	Invariable	1.00		625	0.000	0.9999919181784347	0.0001257938234313638	3.887	0.120	0.0000	Purifying	0.67
																				626	0.138	1	1	0.000	0.000	1.0000	Invariable	1.00		626	0.262	1	1	0.000	0.000	1.0000	Invariable	1.00		626	0.013	1	0.1111111111111109	0.333	0.000	0.0271	Purifying	0.67
																				627	0.667	0.4479013369872425	1	0.000	0.185	0.2329	Neutral	0.23		627	0.267	1	1	0.000	0.000	1.0000	Invariable	1.00		627	0.123	1	1	0.000	0.000	1.0000	Invariable	0.67
																				628	0.176	1	1	0.000	0.000	1.0000	Invariable	1.00												628	0.000	0.9999999994059298	2.470846793833914e-8	3.916	0.000	0.0000	Purifying	0.67
																				629	0.131	1	1	0.000	0.000	1.0000	Invariable	1.00												629	0.176	0.9992415819383275	1	0.000	0.077	0.9835	Neutral	0.67
																				630	0.120	1	1	0.000	0.000	1.0000	Invariable	1.00												630	0.000	1	0.0005098711463243921	1.353	0.000	0.0000	Purifying	0.67
																				631	0.136	1	1	0.000	0.000	1.0000	Invariable	1.00												631	0.014	1	1	0.093	0.000	1.0000	Neutral	0.67
																				632	0.128	1	1	0.000	0.000	1.0000	Invariable	1.00												632	0.000	0.9999999999999999	0.006012866026736674	1.105	0.000	0.0002	Purifying	0.67
																				633	0.115	1	1	0.000	0.000	1.0000	Invariable	1.00												633	0.000	0.9999999570225645	0.000001779952489733283	5.955	0.049	0.0000	Purifying	0.67
																				634	0.131	1	1	0.000	0.000	1.0000	Invariable	1.00												634	0.138	0.895766090720736	0.1976031107148902	0.333	0.051	0.3683	Neutral	0.14
																				635	0.176	1	1	0.000	0.000	1.0000	Invariable	1.00												635	0.000	1	0.0005544484904633773	1.353	0.000	0.0001	Purifying	0.67
																				636	0.167	1	1	0.000	0.000	1.0000	Invariable	1.00												636	0.174	0.7926766556848548	0.4350096437687414	0.530	0.380	0.6558	Neutral	0.02
																				637	0.998	0.02229343671109659	1	0.000	1.956	0.0098	Diversifying	0.02												637	0.001	0.9999999999999999	0.003800920618696191	0.951	0.000	0.0009	Purifying	0.67
																				638	0.115	1	1	0.000	0.000	1.0000	Invariable	1.00												638	0.665	0.4428254713740734	0.8454383625074415	0.186	0.381	0.4856	Neutral	0.04
																				639	0.062	1	0.3582043448635515	0.218	0.000	0.2170	Neutral	0.67												639	0.208	0.9313494613952248	0.2514211733041929	0.438	0.192	0.3259	Neutral	0.03
																				640	1.000	0.00606493653288608	1	0.000	2.092	0.0018	Diversifying	0.00												640	0.007	1	0.03703703703703698	0.389	0.000	0.0108	Purifying	0.67
																				641	0.000	0.9961980687309308	0.0112906961931134	16.740	2.283	0.0001	Purifying	0.67												641	0.003	1	0.04557260419584397	0.895	0.000	0.0022	Purifying	0.67
																				642	0.084	1	1	0.000	0.000	1.0000	Invariable	1.00												642	0.002	1	0.01234567901234551	0.494	0.000	0.0034	Purifying	0.67
																				643	0.136	1	1	0.000	0.000	1.0000	Invariable	1.00												643	0.407	0.6360519381997584	0.5742281144832929	0.000	0.184	0.4183	Neutral	0.00
																				644	0.134	1	1	0.000	0.000	1.0000	Invariable	1.00												644	0.335	0.7901234567901239	0.5390946502057611	0.278	0.184	0.6623	Neutral	0.66
																				645	0.997	0.03033502572791449	1	0.000	1.367	0.0044	Diversifying	0.01												645	0.000	1	0.004552379098023751	0.799	0.000	0.0003	Purifying	0.67
																				646	0.131	1	1	0.000	0.000	1.0000	Invariable	1.00												646	0.021	0.9897659524763822	0.09800290022776692	0.461	0.057	0.0491	Purifying	0.67
																				647	1.000	0.001746506875822372	1	0.000	2.581	0.0003	Diversifying	0.00												647	0.002	1	0.05958790832366112	0.908	0.000	0.0047	Purifying	0.67
																				648	0.436	0.7644484045463049	1	0.000	0.098	0.5689	Neutral	0.45												648	0.011	0.9992847285755808	0.01077447154822719	0.922	0.061	0.0061	Purifying	0.67
																				649	0.000	0.9998958167602977	0.0008390134705422714	7.912	0.525	0.0000	Purifying	0.67												649	0.000	1.000000000000001	0.00001693508780764574	1.500	0.000	0.0000	Purifying	0.67
																				650	0.563	0.6396050481983085	1	0.000	0.192	0.2577	Neutral	0.27												650	0.001	1	0.009504425131939276	1.073	0.000	0.0006	Purifying	0.67
																				651	0.103	1	1	0.000	0.000	1.0000	Invariable	1.00												651	0.088	1	1	0.000	0.000	1.0000	Invariable	0.67
																				652	0.122	1	1	0.000	0.000	1.0000	Invariable	1.00												652	0.591	0.4217025606231371	0.8224974026529782	0.538	0.632	0.8362	Neutral	0.61
																				653	0.461	0.700231692288269	0.6107130768072644	1.981	0.700	0.3890	Neutral	0.00												653	0.001	1	0.01234567901234551	0.645	0.000	0.0009	Purifying	0.67
																				654	0.980	0.04033798091344138	1	0.000	1.189	0.0133	Diversifying	0.00												654	0.000	0.998874858796503	0.01121325614663649	2.425	0.144	0.0009	Purifying	0.59
																				655	0.115	1	1	0.000	0.000	1.0000	Invariable	1.00												655	0.156	1	1	0.000	0.000	1.0000	Invariable	0.67
																				656	0.519	0.7145620953614087	1	0.000	0.131	0.3841	Neutral	0.37												656	0.014	0.9965918618022829	0.0394539066982631	0.640	0.073	0.0264	Purifying	0.67
																				657	0.115	1	1	0.000	0.000	1.0000	Invariable	1.00												657	0.000	0.989585339672842	0.033008518868619	1.602	0.526	0.0242	Purifying	0.67
																				658	0.115	1	1	0.000	0.000	1.0000	Invariable	1.00												658	0.106	1	1	0.000	0.000	1.0000	Invariable	0.67
																				659	0.119	1	1	0.000	0.000	1.0000	Invariable	1.00												659	0.000	0.9779858336271626	0.05451842013176411	2.230	0.815	0.0229	Purifying	0.67
																				660	0.130	1	1	0.000	0.000	1.0000	Invariable	1.00												660	0.000	0.9973736371150344	0.01001756675902088	3.346	0.551	0.0005	Purifying	0.23
																				661	0.120	1	1	0.000	0.000	1.0000	Invariable	1.00												661	0.000	0.9999999957947039	1.49520925529778e-7	3.302	0.078	0.0000	Purifying	0.23
																				662	0.103	1	1	0.000	0.000	1.0000	Invariable	1.00												662	0.034	0.6841785468916943	0.5110774410706999	1.098	0.697	0.3963	Neutral	0.67
																				663	0.120	1	1	0.000	0.000	1.0000	Invariable	1.00												663	0.000	0.9999999999999997	5.144165993176131e-8	3.604	0.000	0.0000	Purifying	0.67
																				664	0.016	0.9909395375774624	0.0614753099788552	1.367	0.272	0.0549	Purifying	0.67												664	0.071	0.93261954393192	0.2154716893703517	0.734	0.256	0.1532	Neutral	0.67
																				665	0.127	1	1	0.000	0.000	1.0000	Invariable	1.00												665	0.001	0.9965960473505063	0.01966163694558676	1.090	0.199	0.0103	Purifying	0.67
																				666	0.130	1	1	0.000	0.000	1.0000	Invariable	1.00												666	0.000	0.9855393529007341	0.08619990933225097	1.353	0.000	0.0001	Purifying	0.67
																				667	0.208	1	1	0.000	0.000	1.0000	Invariable	1.00												667	0.092	0.954831694386679	0.238928288871626	0.329	0.084	0.1779	Neutral	0.64
																				668	0.000	0.999951100385007	0.001119845783076223	4.556	0.131	0.0001	Purifying	0.67												668	0.000	1	5.178658235571731e-8	5.992	0.000	0.0000	Purifying	0.67
																				669	0.007	0.9211042205944715	0.1901435384957283	1.641	1.081	0.4533	Neutral	0.00												669	0.025	0.8547234462222545	0.3301142245863731	1.593	0.742	0.3120	Neutral	0.02
																				670	0.461	0.7644484045463049	1	0.000	0.114	0.5461	Neutral	0.47												670	0.000	1	0.001371742112482699	1.043	0.000	0.0001	Purifying	0.67
																				671	0.114	1	1	0.000	0.000	1.0000	Invariable	1.00												671	0.023	0.8221052896933052	0.3653790795106679	1.503	0.246	0.0997	Purifying	0.00
																				672	0.130	1	1	0.000	0.000	1.0000	Invariable	1.00												672	0.000	1	0.002031383148704768	0.701	0.000	0.0003	Purifying	0.67
																				673	0.008	1	0.05540467810750949	1.188	0.000	0.0076	Purifying	0.67												673	0.000	0.9981251765959134	0.007424060114693321	1.797	0.466	0.0049	Purifying	0.67
																				674	0.197	1	1	0.000	0.000	1.0000	Invariable	1.00												674	0.004	0.9999999999999999	0.0370370370370372	0.318	0.000	0.0155	Purifying	0.67
																				675	0.112	1	1	0.000	0.000	1.0000	Invariable	1.00												675	0.000	0.999381228701463	0.002022546822350479	3.228	0.955	0.0105	Purifying	0.00
																				676	0.103	1	1	0.000	0.000	1.0000	Invariable	1.00												676	0.263	0.888888888888889	0.5555555555555556	0.120	0.067	0.6789	Neutral	0.65
																				677	0.458	0.7654622157751508	1	0.000	0.114	0.5528	Neutral	0.47												677	0.000	1	0.00000468434536715634	3.211	0.000	0.0000	Purifying	0.67
																				678	0.208	1	1	0.000	0.000	1.0000	Invariable	1.00
																				679	0.000	0.9998947854690354	0.0007274105353601845	3.523	0.556	0.0007	Purifying	0.03
																				680	0.141	1	1	0.000	0.000	1.0000	Invariable	1.00
																				681	0.049	1	0.2850664867017721	0.284	0.000	0.1271	Neutral	0.67
																				682	0.167	1	1	0.000	0.000	1.0000	Invariable	1.00
																				683	0.033	1	0.2335492278398863	0.603	0.000	0.0550	Purifying	0.67
																				684	0.647	0.4445467823484287	1	0.000	0.279	0.2232	Neutral	0.00
																				685	0.684	0.4336797864828281	1	0.000	0.185	0.1835	Neutral	0.20
																				686	0.136	1	1	0.000	0.000	1.0000	Invariable	1.00
																				687	0.118	1	1	0.000	0.000	1.0000	Invariable	1.00
																				688	0.451	0.7616614512776575	1	0.000	0.124	0.5042	Neutral	0.44
																				689	0.140	1	1	0.000	0.000	1.0000	Invariable	1.00
																				690	0.118	1	1	0.000	0.000	1.0000	Invariable	1.00
																				691	0.117	1	1	0.000	0.000	1.0000	Invariable	1.00
																				692	0.208	1	1	0.000	0.000	1.0000	Invariable	1.00
																				693	0.047	1	0.3333333333333333	0.312	0.000	0.1244	Neutral	0.67
																				694	0.139	1	1	0.000	0.000	1.0000	Invariable	1.00

## Sheet: Table S6
Table S6: Results of protein modelling with AlphaFold2 for VP1 and VP2 of TuPV and ChPV.
Protein	Model Rank	Mean pLDDT	Max PAE	pTM	ipTM	pDockQ	Uncertainty	Overall Quality
VP1 - TuPV	1	77.58	31.48	0.72	N/A	N/A	9.85 %	High
	2	74.66	31.19	0.71	N/A	N/A	9.49 %	High
	3	74.09	31.52	0.69	N/A	N/A	7.97 %	High
	4	73.72	31.53	0.69	N/A	N/A	7.53 %	High
	5	73.46	31.61	0.7	N/A	N/A	10.89 %	High
VP1 - ChPV	1	74.62	31.52	0.71	N/A	N/A	7.69 %	High
	2	74.28	31.63	0.71	N/A	N/A	6.64 %	High
	3	72.46	31.5	0.69	N/A	N/A	6.84 %	High
	4	72.34	31.53	0.69	N/A	N/A	5.93 %	High
	5	70.91	31.2	0.67	N/A	N/A	9.53 %	High
VP2 - TuPV	1	82.21	31.13	0.84	N/A	N/A	7.23 %	High
	2	81.78	31.39	0.83	N/A	N/A	6.96 %	High
	3	81.63	31.38	0.83	N/A	N/A	7.25 %	High
	4	81.4	31.45	0.82	N/A	N/A	0.08	High
	5	81.02	31.45	0.84	N/A	N/A	8.03 %	High
VP2 - ChPV	1	82.59	31.44	0.83	N/A	N/A	10.42 %	High
	2	82.03	31.17	0.84	N/A	N/A	8.17 %	High
	3	81.92	31.47	0.85	N/A	N/A	8.79 %	High
	4	81.96	31.39	0.84	N/A	N/A	7.77 %	High
	5	69.64	31.38	0.72	N/A	N/A	8.68 %	Low
